# Supplementary material for: Costs of clinical trials with anticancer biological agents in an Oncologic Italian Cancer Center using the activity-based costing methodology
Source: PLoS One. 2019 Jan 8;14(1):e0210330. doi: 10.1371/journal.pone.0210330 (PMC6324822; doi:10.1371/journal.pone.0210330)
Supplement: S7 Table — Costs of clinical trials with Parp Inhibitor (7a), anti PD-L1 Inhibitor (7b) and Parp Inhibitor (7c). (XLSX) [file pone.0210330.s007.xlsx]

## Sheet: Ovarian
S7 Table. Costs of clinical trials with Parp Inhibitor (7a), anti PD-L1 Inhibitor(7b) and Parp Inhibitor(7c)
ACTIVITY POOL	OVARIAN MEDICAL ONCOLOGY		RADIODIAGNOSTIC 1		RADIODIAGNOSTIC 2		NUCLEAR MEDICINE		PHARMACY		CLINICAL LABORATORY		PATHOLOGICAL ANATOMY		CARDIOLOGY		MOLECULAR BIOLOGY		ACTIVITY COST POOL
	STAFF	TEST	STAFF	TEST	STAFF	TEST	STAFF	TEST	STAFF	TEST	STAFF	TEST	STAFF	TEST	STAFF	TEST	STAFF	TEST
PRE STUDY SITE VISITS	358.11		288.166						89.5143		322.223				158.04				1216.05
ENROLLMENT	39.5992																		39.5992
SCREENING	58.4576		50.5832	498.33							62.3093	53.89			21.4759	32.28			777.326
RANDOMIZATION	0.999228																		0.999228
CYCLE 1 DAY 1	27.8979								26.2749		62.3093	53.89							170.372
CYCLE 1 DAY 15	21.6945										62.3093	53.89							137.894
1st TRIAL MONITORING	120.152																		120.152
CYCLE 2 DAY 1	27.8979								26.2749		62.3093	53.89							170.372
CYCLE 2 DAY 15	21.6945										62.3093	53.89							137.894
2st TRIAL MONITORING	120.152																		120.152
CYCLE 3 DAY 1	27.8979								26.2749		62.3093	53.89							170.372
1st RESTAGING	13.0103		50.5832	498.33															561.924
3st TRIAL MONITORING	120.152																		120.152
CYCLE 4 DAY 1	27.8979								26.2749		62.3093	53.89							170.372
4st TRIAL MONITORING	120.152																		120.152
CYCLE 5 DAY 1	27.8979								26.2749		62.3093	53.89							170.372
5st TRIAL MONITORING	120.152																		120.152
CYCLE 6 DAY 1	27.8979								26.2749		62.3093	53.89							170.372
1st RESTAGING	13.0103		50.5832	498.33															561.924
6st TRIAL MONITORING	120.152																		120.152
EXIT CANCER VISIT	21.0746										62.3093	53.89							137.274
30-DAY FOLLOW-UP	19.0761										62.3093	53.89							135.275
90-DAY PHONE FOLLOW-UP	1.59877																		1.59877
190-DAY PHONE FOLLOW-UP	1.59877																		1.59877
280-DAY PHONE FOLLOW-UP	1.59877																		1.59877
370-DAY PHONE FOLLOW-UP	1.59877																		1.59877
460-DAY PHONE FOLLOW-UP	1.59877																		1.59877
550-DAY PHONE FOLLOW-UP	1.59877																		1.59877
640-DAY PHONE FOLLOW-UP	1.59877																		1.59877
730-DAY PHONE FOLLOW-UP	1.59877																		1.59877
AUDIT	1070		167.139						81.3584		32.5338				290.458				1641.49
ADMINISTRATIVE ACTIVITY	5.1207																		5.1207
ESTIMATED COST OF RESOURCES	2542.94	0	607.054	1494.99	0	0	0	0	328.522	0	1040.16	592.79	0	0	469.974	32.28	0	0	7108.71
ESTIMATED COST OF OVERHEADS (20% )																			1421.74
ESTIMATED TOTAL COST or PER PATIENT COST																			8530.45
ESTIMATED COST OF RESOURCES	2542.94	0	607.054	1494.99	0	0	0	0	328.522	0	1040.16	592.79	0	0	469.974	32.28	0	0
ESTIMATED TOTAL COST OFACTIVITY POOLS	7108.71	7108.71	7108.71	7108.71	7108.71	7108.71	7108.71	7108.71	7108.71	7108.71	7108.71	7108.71	7108.71	7108.71	7108.71	7108.71	7108.71	7108.71	7108.71
STAFF COSTS	2542.94		607.054		0		0		328.522		1040.16		0		469.974		0		4988.65
TEST COSTS		0		1494.99		0		0		0		592.79		0		32.28		0	2120.06
INCIDENCE STAFF COSTS ON ESTIMATED COST OF RESOURCES	0.357722		0.0853958		0		0		0.046214		0.146322		0		0.0661125		0		0.701766
INCIDENCE TEST COSTS ON ESTIMATED COST OF RESOURCES		0		0.210304		0		0		0		0.0833893		0		0.00454091		0	0.298234
ACTIVITY POOL	OVARIAN MEDICAL ONCOLOGY		RADIODIAGNOSTIC 1		RADIODIAGNOSTIC 2		NUCLEAR MEDICINE		PHARMACY		CLINICAL LABORATORY		PATHOLOGICAL ANATOMY		CARDIOLOGY		MOLECULAR BIOLOGY		ACTIVITY COST POOL
	STAFF	TEST	STAFF	TEST	STAFF	TEST	STAFF	TEST	STAFF	TEST	STAFF	TEST	STAFF	TEST	STAFF	TEST	STAFF	TEST
PRE STUDY SITE VISITS	359.109		288.166		0		14.3805		89.5143		322.223				158.04				1231.43
ENROLLMENT	39.5992																		39.5992
SCREENING	53.5713		50.5832	498.33			7.04951	113.1			62.3093	53.89			21.4759	32.28			892.589
RANDOMIZATION	0.999228																		0.999228
CYCLE 1 DAY 1	23.3425								84.1993		62.3093	53.89							223.741
CYCLE 1 DAY 3	11.501										62.3093	53.89							127.7
CYCLE 1 DAY 7	11.501										62.3093	53.89							127.7
1st TRIAL MONITORING	149.89																		149.89
CYCLE 2 DAY 1	11.501								84.1993		62.3093	53.89							211.9
2st TRIAL MONITORING	149.89																		149.89
1st RESTAGING	20.9847		50.5832	498.33			7.04951	113.1											690.047
CYCLE 3 DAY 1	23.3425								84.1993		62.3093	53.89							223.741
3st TRIAL MONITORING	149.89																		149.89
CYCLE 4 DAY 1	23.3425								84.1993		62.3093	53.89							223.741
4st TRIAL MONITORING	149.89																		149.89
2st RESTAGING	20.9847		50.5832	498.33			7.04951	113.1											690.047
CYCLE 5 DAY 1	23.3425								84.1993		62.3093	53.89							223.741
5st TRIAL MONITORING	149.89																		149.89
CYCLE 6 DAY 1	23.3425								84.1993		62.3093	53.89							223.741
6st TRIAL MONITORING	149.89																		149.89
3st RESTAGING	20.9847		50.5832	498.33			7.04951	113.1											690.047
EXIT CANCER VISIT	19.9949										62.3093	53.89							136.194
30-DAY FOLLOW-UP	15.9979										62.3093	53.89							132.197
90-DAY PHONE FOLLOW-UP	1.59877																		1.59877
190-DAY PHONE FOLLOW-UP	1.59877																		1.59877
280-DAY PHONE FOLLOW-UP	1.59877																		1.59877
370-DAY PHONE FOLLOW-UP	1.59877																		1.59877
460-DAY PHONE FOLLOW-UP	1.59877																		1.59877
550-DAY PHONE FOLLOW-UP	1.59877																		1.59877
640-DAY PHONE FOLLOW-UP	1.59877																		1.59877
730-DAY PHONE FOLLOW-UP	1.59877																		1.59877
AUDIT	1070		167.139		0		37.785		81.3584		32.5338				290.458				1679.28
ADMINISTRATIVE ACTIVITY	5.1207																		5.1207
ESTIMATED COST OF RESOURCES	2690.69	0	657.637	1993.32	0	0	80.3635	452.4	676.069	0	1040.16	592.79	0	0	469.974	32.28	0	0	8685.69
ESTIMATED COST OF OVERHEADS (20% )																			1737.14
ESTIMATED TOTAL COST or PER PATIENT COST																			10422.8
ESTIMATED COST OF RESOURCES	2690.69	0	657.637	1993.32	0	0	80.3635	452.4	676.069	0	1040.16	592.79	0	0	469.974	32.28	0	0	8685.69
ESTIMATED TOTAL COST OFACTIVITY POOLS	8685.69	8685.69	8685.69	8685.69	8685.69	8685.69	8685.69	8685.69	8685.69	8685.69	8685.69	8685.69	8685.69	8685.69	8685.69	8685.69	8685.69	8685.69	8685.69
STAFF COSTS	2690.69		657.637		0		80.3635		676.069		1040.16		0		469.974		0		5614.9
TEST COSTS		0		1993.32		0		452.4		0		592.79		0		32.28		0	3070.79
INCIDENCE STAFF COSTS ON ESTIMATED COST OF RESOURCES	0.309785		0.0757151		0		0.00925241		0.0778371		0.119756		0		0.0541091		0		0.646454
INCIDENCE TEST COSTS ON ESTIMATED COST OF RESOURCES		0		0.229495		0		0.0520857		0		0.0682491		0		0.00371646		0	0.353546
ACTIVITY POOL	OVARIAN MEDICAL ONCOLOGY		RADIODIAGNOSTIC 1		RADIODIAGNOSTIC 2		NUCLEAR MEDICINE		PHARMACY		CLINICAL LABORATORY		PATHOLOGICAL ANATOMY		CARDIOLOGY		MOLECULAR BIOLOGY		ACTIVITY COST POOL
	STAFF	TEST	STAFF	TEST	STAFF	TEST	STAFF	TEST	STAFF	TEST	STAFF	TEST	STAFF	TEST	STAFF	TEST	STAFF	TEST
PRE STUDY SITE VISITS	357.647		288.166				14.3805		89.5143		322.223				158.04				1229.97
ENROLLMENT	46.7551																		46.7551
SCREENING I FASE	83.4374		50.5832	498.33			7.04951	113.1			62.3093	101.09			21.4759	32.28			969.655
SCREENING II FASE - VISIT 1	87.2884										62.3093	101.09							250.688
VISIT 2	65.2484								26.2749		62.3093	101.09			21.4759	32.28			308.678
1st TRIAL MONITORING	141.523																		141.523
VISIT 3	23.0644										62.3093	101.09			21.4759	32.28			240.22
1st RESTAGING	20.9847		50.5832	498.33			7.04951	113.1											690.047
2st TRIAL MONITORING	141.523																		141.523
VISIT 4	23.0644										62.3093	101.09			21.4759	32.28			240.22
3st TRIAL MONITORING	141.523																		141.523
VISIT 5	23.0644										62.3093	101.09			21.4759	32.28			240.22
2st RESTAGING	20.9847		50.5832	498.33			7.04951	113.1											690.047
4st TRIAL MONITORING	141.523																		141.523
VISIT 6	64.3004								26.2749		62.3093	101.09			21.4759	32.28			307.73
5st TRIAL MONITORING	141.523																		141.523
VISIT 7	23.0644										62.3093	101.09			21.4759	32.28			240.22
3st RESTAGING	20.9847		50.5832	498.33			7.04951	113.1											690.047
6st TRIAL MONITORING	141.523																		141.523
VISIT 8	64.3004								26.2749		62.3093	101.09			21.4759	32.28			307.73
7st TRIAL MONITORING	141.523																		141.523
VISIT 9	23.0644										62.3093	101.09			21.4759	32.28			240.22
4st RESTAGING	20.9847		50.5832	498.33			7.04951	113.1											690.047
8st TRIAL MONITORING	141.523																		141.523
VISIT 10	64.3004								26.2749		62.3093	101.09			21.4759	32.28			307.73
9st TRIAL MONITORING	141.523																		141.523
VISIT 11	23.0644										62.3093	101.09			21.4759	32.28			240.22
5st RESTAGING	20.9847		50.5832	498.33			7.04951	113.1											690.047
10st TRIAL MONITORING	141.523																		141.523
EXIT CANCER VISIT	34.7377										62.3093	101.09							198.137
30-DAY FOLLOW-UP	20.878										62.3093	101.09							184.277
90-DAY PHONE FOLLOW-UP	2.5314																		2.5314
190-DAY PHONE FOLLOW-UP	2.5314																		2.5314
280-DAY PHONE FOLLOW-UP	2.5314																		2.5314
370-DAY PHONE FOLLOW-UP	2.5314																		2.5314
460-DAY PHONE FOLLOW-UP	2.5314																		2.5314
550-DAY PHONE FOLLOW-UP	2.5314																		2.5314
640-DAY PHONE FOLLOW-UP	2.5314																		2.5314
730-DAY PHONE FOLLOW-UP	2.5314																		2.5314
AUDIT	1070		167.139		0		37.785		81.3584		32.5338				290.458				1679.28
ADMINISTRATIVE ACTIVITY	5.1207																		5.1207
ESTIMATED COST OF RESOURCES	3642.81	0	758.804	2989.98	0	0	94.4626	678.6	275.972	0	1227.09	1415.26	0	0	684.733	355.08	0	0	12122.8
ESTIMATED COST OF OVERHEADS (20% )																			2424.56
ESTIMATED TOTAL COST or PER PATIENT COST																			14547.3
ESTIMATED COST OF RESOURCES	3642.81	0	758.804	2989.98	0	0	94.4626	678.6	275.972	0	1227.09	1415.26	0	0	684.733	355.08	0	0	12122.8
ESTIMATED TOTAL COST OFACTIVITY POOLS	12122.8	12122.8	12122.8	12122.8	12122.8	12122.8	12122.8	12122.8	12122.8	12122.8	12122.8	12122.8	12122.8	12122.8	12122.8	12122.8	12122.8	12122.8	12122.8
STAFF COSTS	3642.81		758.804		0		94.4626		275.972		1227.09		0		684.733		0		6683.87
TEST COSTS		0		2989.98		0		678.6		0		1415.26		0		355.08		0	5438.92
INCIDENCE STAFF COSTS ON ESTIMATED COST OF RESOURCES	0.300493		0.0625932		0		0.00779215		0.0227647		0.101221		0		0.0564831		0		0.551347
INCIDENCE TEST COSTS ON ESTIMATED COST OF RESOURCES		0		0.246641		0		0.0559772		0		0.116744		0		0.0292903		0	0.448653
