# Supplementary material for: Costs of clinical trials with anticancer biological agents in an Oncologic Italian Cancer Center using the activity-based costing methodology
Source: PLoS One. 2019 Jan 8;14(1):e0210330. doi: 10.1371/journal.pone.0210330 (PMC6324822; doi:10.1371/journal.pone.0210330)
Supplement: S8 Table — Costs of clinical trials with Anti-PD-1 Inhibitor (8a), anti EGFR Inhibitor (8b) and anti EGFR Inhibitor (8c). (XLSX) [file pone.0210330.s008.xlsx]

## Sheet: Thoracic
S8 Table. Cost of clinical trials with Anti PD-1 Inhibitor(8a) , Anti EGFR inhibitor(8b) and Anti EGFR Inhibitor(8c)
ACTIVITY POOL	THORACIC MEDICAL ONCOLOGY		RADIODIAGNOSTIC 1		RADIODIAGNOSTIC 2		NUCLEAR MEDICINE		PHARMACY		CLINICAL LABORATORY		PATHOLOGICAL ANATOMY		CARDIOLOGY		MOLECULAR BIOLOGY		ACTIVITY COST POOL
	STAFF	TEST	STAFF	TEST	STAFF	TEST	STAFF	TEST	STAFF	TEST	STAFF	TEST	STAFF	TEST	STAFF	TEST	STAFF	TEST
PRE STUDY SITE VISITS	419.446		288.166		0				89.5143		322.223		57.8591		158.04				1335.25
ENROLLMENT	106.47																		106.47
SCREENING	95.6027		50.5832	498.33							62.3093	62.33	57.8591		21.4759	32.28			880.77
RANDOMIZATION	5.12897																		5.12897
CYCLE 1	66.9033								84.1993		62.3093	62.33							275.742
CYCLE 2	66.9033								84.1993		62.3093	62.33							275.742
CYCLE 3	66.9033								84.1993		62.3093	62.33							275.742
1st RESTAGING	25.2444		50.5832	498.33															574.158
CYCLE 4	66.9033								84.1993		62.3093	62.33							275.742
CYCLE 5	66.9033								84.1993		62.3093	62.33							275.742
CYCLE 6	66.9033								84.1993		62.3093	62.33							275.742
2st RESTAGING	25.2444		50.5832	498.33															574.158
CYCLE 7	66.9033								84.1993		62.3093	62.33							275.742
CYCLE 8	66.9033								84.1993		62.3093	62.33							275.742
CYCLE 9	66.9033								84.1993		62.3093	62.33							275.742
3st RESTAGING	25.2444		50.5832	498.33															574.158
CYCLE 10	66.9033								84.1993		62.3093	62.33							275.742
CYCLE 11	66.9033								84.1993		62.3093	62.33							275.742
CYCLE 12	66.9033								84.1993		62.3093	62.33							275.742
4st RESTAGING	25.2444		50.5832	498.33															574.158
1st TRIAL MONITORING	149.103																		149.103
EXIT CANCER VISIT	68.6129										62.3093	62.33							193.252
35-DAY FOLLOW-UP	65.1936										62.3093	62.33							189.833
90-DAY FOLLOW-UP	65.1936										62.3093	62.33							189.833
1st SURVIVAL FOLLOW-UP	56.1965																		56.1965
2st SURVIVAL FOLLOW-UP	56.1965																		56.1965
ADMINISTRATIVE ACTIVITY	2.12963																		2.12963
AUDIT																			0
ESTIMATED COST OF RESOURCES	1993.09	0	541.082	2491.65	0	0	0	0	1099.91	0	1319.17	997.28	115.718	0	179.516	32.28	0	0	8769.69
ESTIMATED COST OF OVERHEADS (20% )																			1753.94
ESTIMATED TOTAL COST or PER PATIENT COST																			10523.6
ESTIMATED COST OF RESOURCES	1993.09	0	541.082	2491.65	0	0	0	0	1099.91	0	1319.17	997.28	115.718	0	179.516	32.28	0	0	8769.69
ESTIMATED TOTAL COST OFACTIVITY POOLS	8769.69	8769.69	8769.69	8769.69	8769.69	8769.69	8769.69	8769.69	8769.69	8769.69	8769.69	8769.69	8769.69	8769.69	8769.69	8769.69	8769.69	8769.69	8769.69
STAFF COSTS	1993.09		541.082		0		0		1099.91		1319.17		115.718		179.516		0		5248.48
TEST COSTS		0		2491.65		0		0		0		997.28		0		32.28		0	3521.21
INCIDENCE STAFF COSTS ON ESTIMATED COST OF RESOURCES	0.22727		0.0616991		0		0		0.125421		0.150424		0.0131952		0.0204701		0		0.59848
INCIDENCE TEST COSTS ON ESTIMATED COST OF RESOURCES		0		0.284121		0		0		0		0.113719		0		0.00368086		0	0.40152
ACTIVITY POOL	THORACIC MEDICAL ONCOLOGY		RADIODIAGNOSTIC 1		RADIODIAGNOSTIC 2		NUCLEAR MEDICINE		PHARMACY		CLINICAL LABORATORY		PATHOLOGICAL ANATOMY		CARDIOLOGY		MOLECULAR BIOLOGY		ACTIVITY COST POOL
	STAFF	TEST	STAFF	TEST	STAFF	TEST	STAFF	TEST	STAFF	TEST	STAFF	TEST	STAFF	TEST	STAFF	TEST	STAFF	TEST
PRE STUDY SITE VISITS	801.647		288.166		0				89.5143		322.223		57.8591		158.04		47.8916		1765.34
ENROLLMENT	106.47																		106.47
SCREENING	106.26		50.5832	498.33							62.3093	62.33	57.8591		21.4759	32.28	22.7829		914.211
RANDOMIZATION	6.40289																		6.40289
CYCLE 1	87.8096								26.2749		62.3093	62.33					22.7829		261.507
1st RESTAGING	29.0662		50.5832	498.33															577.979
CYCLE 2	87.8096								26.2749		62.3093	62.33					22.7829		261.507
CYCLE 3	87.8096								26.2749		62.3093	62.33					22.7829		261.507
2st RESTAGING	58.1323		101.166	996.66															1155.96
1st TRIAL MONITORING	149.103																		149.103
EXIT CANCER VISIT	80.9468										62.3093	62.33					22.7829		228.369
30-DAY FOLLOW-UP	70.2893										62.3093	62.33							194.929
60-DAY FOLLOW-UP	66.0207																		66.0207
120-DAY FOLLOW-UP	66.0207																		66.0207
180-DAY FOLLOW-UP	66.0207																		66.0207
AUDIT	1549.29		167.139		0				81.3584		32.5338				290.458		47.8916		2168.67
ADMINISTRATIVE ACTIVITY	2.12963																		2.12963
ESTIMATED COST OF RESOURCES	3421.23	0	657.637	1993.32	0	0	0	0	249.697	0	728.613	373.98	115.718	0	469.974	32.28	209.698	0	8252.15
ESTIMATED COST OF OVERHEADS (20% )																			1650.43
ESTIMATED TOTAL COST or PER PATIENT COST																			9902.58
ESTIMATED COST OF RESOURCES	3421.23	0	657.637	1993.32	0	0	0	0	249.697	0	728.613	373.98	115.718	0	469.974	32.28	209.698	0	8252.15
ESTIMATED TOTAL COST OFACTIVITY POOLS	8252.15	8252.15	8252.15	8252.15	8252.15	8252.15	8252.15	8252.15	8252.15	8252.15	8252.15	8252.15	8252.15	8252.15	8252.15	8252.15	8252.15	8252.15	8252.15
STAFF COSTS	3421.23		657.637		0		0		249.697		728.613		115.718		469.974		209.698		5852.57
TEST COSTS		0		1993.32		0		0		0		373.98		0		32.28		0	2399.58
INCIDENCE STAFF COSTS ON ESTIMATED COST OF RESOURCES	0.414587		0.0796929		0		0		0.0302585		0.0882937		0.0140228		0.0569518		0.0254113		0.709217
INCIDENCE TEST COSTS ON ESTIMATED COST OF RESOURCES		0		0.241552		0		0		0		0.0453191		0		0.00391171		0	0.290783
ACTIVITY POOL	THORACIC MEDICAL ONCOLOGY		RADIODIAGNOSTIC 1		RADIODIAGNOSTIC 2		NUCLEAR MEDICINE		PHARMACY		CLINICAL LABORATORY		PATHOLOGICAL ANATOMY		CARDIOLOGY		MOLECULAR BIOLOGY		ACTIVITY COST POOL
	STAFF	TEST	STAFF	TEST	STAFF	TEST	STAFF	TEST	STAFF	TEST	STAFF	TEST	STAFF	TEST	STAFF	TEST	STAFF	TEST
PRE STUDY SITE VISITS	801.647		288.166						89.5143		322.223		57.8591		158.04		47.8916		1765.34
ENROLLMENT	106.47																		106.47
SCREENING	111.356		50.5832	498.33							62.3093	62.33	57.8591		21.4759	32.28	22.7829		919.306
RANDOMIZATION	6.40289																		6.40289
CYCLE 1	70.2753								84.1993		62.3093	62.33					22.7829		301.897
CYCLE 2	70.2753								84.1993		62.3093	62.33					22.7829		301.897
1st RESTAGING	29.0662		50.5832	498.33															577.979
1st TRIAL MONITORING	159.294																		159.294
EXIT CANCER VISIT	72.4096										62.3093	62.33					22.7829		219.832
30-DAY FOLLOW-UP	57.4835										62.3093	62.33							182.123
90-DAY FOLLOW-UP	57.4835										62.3093	62.33							182.123
150-DAY FOLLOW-UP	57.4835										62.3093	62.33							182.123
AUDIT
ADMINISTRATIVE ACTIVITY	2.12963																		2.12963
ESTIMATED COST OF RESOURCES	1601.78	0	389.332	996.66	0	0	0	0	257.913	0	758.388	436.31	115.718	0	179.516	32.28	139.023	0	4906.92
ESTIMATED COST OF OVERHEADS (20% )																			981.383
ESTIMATED TOTAL COST or PER PATIENT COST																			5888.3
ESTIMATED COST OF RESOURCES	1601.78	0	389.332	996.66	0	0	0	0	257.913	0	758.388	436.31	115.718	0	179.516	32.28	139.023	0	4906.92
ESTIMATED TOTAL COST OFACTIVITY POOLS	4906.92	4906.92	4906.92	4906.92	4906.92	4906.92	4906.92	4906.92	4906.92	4906.92	4906.92	4906.92	4906.92	4906.92	4906.92	4906.92	4906.92	4906.92	4906.92
STAFF COSTS	1601.78		389.332		0		0		257.913		758.388		115.718		179.516		139.023		3441.67
TEST COSTS		0		996.66		0		0		0		436.31		0		32.28		0	1465.25
INCIDENCE STAFF COSTS ON ESTIMATED COST OF RESOURCES	0.326432		0.0793435		0		0		0.0525611		0.154555		0.0235827		0.0365843		0.0283321		0.701391
INCIDENCE TEST COSTS ON ESTIMATED COST OF RESOURCES		0		0.203113		0		0		0		0.0889173		0		0.00657847		0	0.298609
