# Supplementary material for: Costs of clinical trials with anticancer biological agents in an Oncologic Italian Cancer Center using the activity-based costing methodology
Source: PLoS One. 2019 Jan 8;14(1):e0210330. doi: 10.1371/journal.pone.0210330 (PMC6324822; doi:10.1371/journal.pone.0210330)
Supplement: S9 Table — Costs of clinical trials with Anti-PD-1 Inhibitor (9a), anti PD-1 Inhibitor (9b) and BRAF Inhibitor (9c). (XLSX) [file pone.0210330.s009.xlsx]

## Sheet: Melanoma
S9 Table. Cost of clinical trials with Anti PD-1 Inhibitor(9a), Anti PD-1 inhibitor(9b), BRAF Inhibitor(9c)
ACTIVITY POOL	MELANOMA MEDICAL ONCOLOGY		RADIODIAGNOSTIC 1		RADIODIAGNOSTIC 2		NUCLEAR MEDICINE		PHARMACY		CLINICAL LABORATORY		PATHOLOGICAL ANATOMY		CARDIOLOGY		MOLECULAR BIOLOGY		ACTIVITY COST POOL
	STAFF	TEST	STAFF	TEST	STAFF	TEST	STAFF	TEST	STAFF	TEST	STAFF	TEST	STAFF	TEST	STAFF	TEST	STAFF	TEST
PRE STUDY SITE VISITS	372.248		288.166						89.5143		322.223				158.04				1230.19
ENROLLMENT	69.082																		69.082
SCREENING	101.432		50.5832	498.33							62.3093	132.45			21.4759	32.28			898.86
CYCLE 1	55.0533								84.1993		62.3093	132.45							334.012
CYCLE 2	55.0533								84.1993		62.3093	132.45							334.012
CYCLE 3	55.0533								84.1993		62.3093	132.45							334.012
1st TRIAL MONITORING	175.28																		175.28
CYCLE 4	55.0533								84.1993		62.3093	132.45							334.012
CYCLE 5	55.0533								84.1993		62.3093	132.45							334.012
2st TRIAL MONITORING	175.28																		175.28
CYCLE 6	55.0533								84.1993		62.3093	132.45							334.012
1st RESTAGING	10.145		50.5832	498.33															559.058
CYCLE 7	55.0533								84.1993		62.3093	132.45							334.012
3st TRIAL MONITORING	175.28																		175.28
CYCLE 8	55.0533								84.1993		62.3093	132.45							334.012
CYCLE 9	55.0533								84.1993		62.3093	132.45							334.012
4st TRIAL MONITORING	175.28																		175.28
CYCLE 10	55.0533								84.1993		62.3093	132.45							334.012
CYCLE 11	55.0533								84.1993		62.3093	132.45							334.012
2st RESTAGING	10.145		50.5832	498.33															559.058
CYCLE 12	55.0533								84.1993		62.3093	132.45							334.012
3st RESTAGING	10.145		50.5832	498.33															559.058
CYCLE 13	55.0533								84.1993		62.3093	132.45							334.012
CYCLE 14	55.0533								84.1993		62.3093	132.45							334.012
5st TRIAL MONITORING	175.28																		175.28
CYCLE 15	55.0533								84.1993		62.3093	132.45							334.012
CYCLE 16	55.0533								84.1993		62.3093	132.45							334.012
4st RESTAGING	10.145		50.5832	498.33															559.058
EXIT CANCER VISIT	37.8304										62.3093	132.45							232.59
30-DAY FOLLOW-UP	36.264										62.3093	132.45							231.023
70-84 DAY FOLLOW-UP	36.264										62.3093	132.45							231.023
174-DAY PHONE FOLLOW-UP	5.44578																		5.44578
264-DAY PHONE FOLLOW-UP	5.44578																		5.44578
AUDIT	827.695		167.139						81.3584		32.5338				290.458				1399.18
ADMINISTRATIVE ACTIVITY	18.797																		18.797
ESTIMATED COST OF RESOURCES	3308.33	0	708.22	2491.65	0	0	0	0	1518.06	0	1600.94	2649	0	0	469.974	32.28	0	0	12778.5
ESTIMATED COST OF OVERHEADS (20% )																			2555.69
ESTIMATED TOTAL COST or PER PATIENT COST																			15334.2
ESTIMATED COST OF RESOURCES	3308.33	0	708.22	2491.65	0	0	0	0	1518.06	0	1600.94	2649	0	0	469.974	32.28	0	0	12778.5
ESTIMATED TOTAL COST OFACTIVITY POOLS	12778.5	12778.5	12778.5	12778.5	12778.5	12778.5	12778.5	12778.5	12778.5	12778.5	12778.5	12778.5	12778.5	12778.5	12778.5	12778.5	12778.5	12778.5	12778.5
STAFF COSTS	3308.33		708.22		0		0		1518.06		1600.94		0		469.974		0		7605.53
TEST COSTS		0		2491.65		0		0		0		2649		0		32.28		0	5172.93
INCIDENCE STAFF COSTS ON ESTIMATED COST OF RESOURCES	0.258899		0.055423		0		0		0.118798		0.125284		0		0.0367786		0		0.595184
INCIDENCE TEST COSTS ON ESTIMATED COST OF RESOURCES		0		0.194988		0		0		0		0.207302		0		0.00252613		0	0.404816
ACTIVITY POOL	MELANOMA MEDICAL ONCOLOGY		RADIODIAGNOSTIC 1		RADIODIAGNOSTIC 2		NUCLEAR MEDICINE		PHARMACY		CLINICAL LABORATORY		PATHOLOGICAL ANATOMY		CARDIOLOGY		MOLECULAR BIOLOGY		ACTIVITY COST POOL
	STAFF	TEST	STAFF	TEST	STAFF	TEST	STAFF	TEST	STAFF	TEST	STAFF	TEST	STAFF	TEST	STAFF	TEST	STAFF	TEST
PRE STUDY SITE VISITS	372.248		288.166						89.5143		322.223				158.04				1230.19
ENROLLMENT	69.082																		69.082
SCREENING	104.564		50.5832	498.33							62.3093	132.45			21.4759	32.28			901.993
CYCLE 1	55.0533								84.1993		62.3093	132.45							334.012
CYCLE 2	55.0533								84.1993		62.3093	132.45							334.012
1st TRIAL MONITORING	175.28																		175.28
CYCLE 3	50.3541								84.1993		62.3093	132.45							329.313
CYCLE 4	50.3541								84.1993		62.3093	132.45							329.313
1st RESTAGING	10.145		50.5832	498.33															559.058
2st TRIAL MONITORING	175.28																		175.28
CYCLE 5	48.7876								84.1993		62.3093	132.45							327.746
CYCLE 6	48.7876								84.1993		62.3093	132.45							327.746
2st RESTAGING	10.145		10.815	498.33															519.29
3st TRIAL MONITORING	175.28																		175.28
CYCLE 7	48.7876								84.1993		62.3093	132.45							327.746
CYCLE 8	48.7876								84.1993		62.3093	132.45							327.746
4st TRIAL MONITORING	175.28																		175.28
3st RESTAGING	10.145		10.815	498.33															519.29
CYCLE 9	48.7876								84.1993		62.3093	132.45							327.746
CYCLE 10	48.7876								84.1993		62.3093	132.45							327.746
4st RESTAGING	10.145		10.815	498.33															519.29
5st TRIAL MONITORING	175.28																		175.28
CYCLE 11	48.7876								84.1993		62.3093	132.45							327.746
CYCLE 12	48.7876								84.1993		62.3093	132.45							327.746
6st TRIAL MONITORING	175.28																		175.28
5st RESTAGING	10.145		10.815	498.33															519.29
EXIT CANCER VISIT	37.8304										62.3093	132.45							232.59
30-DAY FOLLOW-UP	36.264										62.3093	132.45							231.023
90-DAY FOLLOW-UP	36.264										62.3093	132.45							231.023
180-DAY PHONE FOLLOW-UP	5.44578																		5.44578
270-DAY PHONE FOLLOW-UP	5.44578																		5.44578
AUDIT	827.695		167.139						81.3584		32.5338				290.458				1399.18
ADMINISTRATIVE ACTIVITY	18.797																		18.797
ESTIMATED COST OF RESOURCES	3217.15	0	599.731	2989.98	0	0	0	0	1181.26	0	1351.71	2119.2	0	0	469.974	32.28	0	0	11961.3
ESTIMATED COST OF OVERHEADS (20% )																			2392.26
ESTIMATED TOTAL COST or PER PATIENT COST																			14353.5
ESTIMATED COST OF RESOURCES	3217.15	0	599.731	2989.98	0	0	0	0	1181.26	0	1351.71	2119.2	0	0	469.974	32.28	0	0	11961.3
ESTIMATED TOTAL COST OFACTIVITY POOLS	11961.3	11961.3	11961.3	11961.3	11961.3	11961.3	11961.3	11961.3	11961.3	11961.3	11961.3	11961.3	11961.3	11961.3	11961.3	11961.3	11961.3	11961.3	11961.3
STAFF COSTS	3217.15		599.731		0		0		1181.26		1351.71		0		469.974		0		6819.83
TEST COSTS		0		2989.98		0		0		0		2119.2		0		32.28		0	5141.46
INCIDENCE STAFF COSTS ON ESTIMATED COST OF RESOURCES	0.268964		0.0501393		0		0		0.0987573		0.113007		0		0.0392913		0		0.570158
INCIDENCE TEST COSTS ON ESTIMATED COST OF RESOURCES		0		0.249971		0		0		0		0.177172		0		0.00269871		0	0.429842
ACTIVITY POOL	MELANOMA MEDICAL ONCOLOGY		RADIODIAGNOSTIC 1		RADIODIAGNOSTIC 2		NUCLEAR MEDICINE		PHARMACY		CLINICAL LABORATORY		PATHOLOGICAL ANATOMY		CARDIOLOGY		MOLECULAR BIOLOGY		ACTIVITY COST POOL
	STAFF	TEST	STAFF	TEST	STAFF	TEST	STAFF	TEST	STAFF	TEST	STAFF	TEST	STAFF	TEST	STAFF	TEST	STAFF	TEST
PRE STUDY SITE VISITS	372.248		288.166		0		0		89.5143		322.223		0		158.04				1230.19
ENROLLMENT	69.082																		69.082
SCREENING	101.432		50.5832	498.33							62.3093	132.45			21.4759	32.28			898.86
CYCLE 1	55.6258								26.2749		62.3093	132.45							276.66
1st TRIAL MONITORING	175.28																		175.28
CYCLE 2	55.6258								26.2749		62.3093	132.45							276.66
1st RESTAGING	10.145		50.5832	498.33															559.058
CYCLE 3	55.6258								26.2749		62.3093	132.45							276.66
2st TRIAL MONITORING	175.28																		175.28
CYCLE 4	55.6258								26.2749		62.3093	132.45							276.66
2st RESTAGING	10.145		50.5832	498.33															559.058
CYCLE 5	55.6258								26.2749		62.3093	132.45							276.66
3st TRIAL MONITORING	175.28																		175.28
CYCLE 6	55.6258								26.2749		62.3093	132.45							276.66
3st RESTAGING	10.145		50.5832	498.33															559.058
CYCLE 7	55.6258								26.2749		62.3093	132.45							276.66
4st TRIAL MONITORING	175.28																		175.28
CYCLE 8	55.6258								26.2749		62.3093	132.45							276.66
4st RESTAGING	10.145		50.5832	498.33															559.058
CYCLE 9	55.6258								26.2749		62.3093	132.45							276.66
5st TRIAL MONITORING	175.28																		175.28
CYCLE 10	55.6258								26.2749		62.3093	132.45							276.66
5st RESTAGING	10.145		50.5832	498.33															559.058
EXIT CANCER VISIT	37.8304										62.3093	132.45							232.59
30-DAY FOLLOW-UP	36.264										62.3093	132.45							231.023
90-DAY FOLLOW-UP	36.264										62.3093	132.45							231.023
180-DAY PHONE FOLLOW-UP	5.44578																		5.44578
270-DAY PHONE FOLLOW-UP	5.44578																		5.44578
AUDIT	827.695		167.139						81.3584		32.5338				290.458				1399.18
ADMINISTRATIVE ACTIVITY	18.797																		18.797
ESTIMATED COST OF RESOURCES	2993.88	0	758.804	2989.98	0	0	0	0	433.621	0	1227.09	1854.3	0	0	469.974	32.28	0	0	10759.9
ESTIMATED COST OF OVERHEADS (20% )																			2151.99
ESTIMATED TOTAL COST or PER PATIENT COST																			12911.9
ESTIMATED COST OF RESOURCES	2993.88	0	758.804	2989.98	0	0	0	0	433.621	0	1227.09	1854.3	0	0	469.974	32.28	0	0	10759.9
ESTIMATED TOTAL COST OFACTIVITY POOLS	10759.9	10759.9	10759.9	10759.9	10759.9	10759.9	10759.9	10759.9	10759.9	10759.9	10759.9	10759.9	10759.9	10759.9	10759.9	10759.9	10759.9	10759.9	10759.9
STAFF COSTS	2993.88		758.804		0		0		433.621		1227.09		0		469.974		0		5883.37
TEST COSTS		0		2989.98		0		0		0		1854.3		0		32.28		0	4876.56
INCIDENCE STAFF COSTS ON ESTIMATED COST OF RESOURCES	0.278244		0.0705212		0		0		0.0402996		0.114042		0		0.0436782		0		0.546785
INCIDENCE TEST COSTS ON ESTIMATED COST OF RESOURCES		0		0.277881		0		0		0		0.172334		0		0.00300002		0	0.453215
