# Supplementary material for: Costs of clinical trials with anticancer biological agents in an Oncologic Italian Cancer Center using the activity-based costing methodology
Source: PLoS One. 2019 Jan 8;14(1):e0210330. doi: 10.1371/journal.pone.0210330 (PMC6324822; doi:10.1371/journal.pone.0210330)
Supplement: S10 Table — Time spent in clinical trials with Parp Inhibitor (10a), anti PD-L1 Inhibitor (10b) and Parp Inhibitor (10c). (XLSX) [file pone.0210330.s010.xlsx]

## Sheet: OvarianActivity-Profile
Web appendix Table 10a (Parp Inhibitor), 10b (anti PD-L1 Inhibitor) and 10c (Parp Inhibitor) - TIME SPENT
ACTIVITY POOLS	OVARIAN MEDICAL ONCOLOGY	RADIODIAGNOSTIC	NUCLEAR MEDICINE	PHARMACY	CLINICAL LABORATORY	PATHOLOGICAL ANATOMY	CARDIOLOGY	MOLECULAR BIOLOGY	TOTAL
PRE STUDY SITE VISITS	1125	270		120	300		132.85		1947.85
CARDIOLOGIST							132.85		132.85
CLINICAL RADIOLOGIST		270							270
HOSPITAL PHARMACIST				120					120
LAB TECHNICIAN					60				60
MEDICAL DOCTOR	160								160
MEDICAL LABORATORY TECHNICIAN					240				240
STUDY COORDINATOR	945								945
STUDY NURSE	20								20
ENROLLMENT	70								70
MEDICAL DOCTOR	60								60
STUDY COORDINATOR	10								10
SCREENING	147	60			60		20		287
ADMINISTRATIVE STAFF		15							15
CARDIOLOGIST							20		20
CLINICAL RADIOLOGIST		45							45
MEDICAL DOCTOR	72								72
MEDICAL LABORATORY TECHNICIAN					60				60
STUDY COORDINATOR	65								65
STUDY NURSE	10								10
RANDOMIZATION	5								5
STUDY COORDINATOR	5								5
CYCLE 1 DAY 1	85			60	60				205
HOSPITAL PHARMACIST				60					60
MEDICAL DOCTOR	27								27
MEDICAL LABORATORY TECHNICIAN					60				60
STUDY COORDINATOR	48								48
STUDY NURSE	10								10
CYCLE 1 DAY 15	58				60				118
MEDICAL DOCTOR	25								25
MEDICAL LABORATORY TECHNICIAN					60				60
STUDY COORDINATOR	23								23
STUDY NURSE	10								10
1st TRIAL MONITORING	480								480
MEDICAL DOCTOR	60								60
STUDY COORDINATOR	420								420
CYCLE 2 DAY 1	85			60	60				205
HOSPITAL PHARMACIST				60					60
MEDICAL DOCTOR	27								27
MEDICAL LABORATORY TECHNICIAN					60				60
STUDY COORDINATOR	48								48
STUDY NURSE	10								10
CYCLE 2 DAY 15	58				60				118
MEDICAL DOCTOR	25								25
MEDICAL LABORATORY TECHNICIAN					60				60
STUDY COORDINATOR	23								23
STUDY NURSE	10								10
2st TRIAL MONITORING	480								480
MEDICAL DOCTOR	60								60
STUDY COORDINATOR	420								420
CYCLE 3 DAY 1	85			60	60				205
HOSPITAL PHARMACIST				60					60
MEDICAL DOCTOR	27								27
MEDICAL LABORATORY TECHNICIAN					60				60
STUDY COORDINATOR	48								48
STUDY NURSE	10								10
1st RESTAGING	55	60							115
ADMINISTRATIVE STAFF		15							15
CLINICAL RADIOLOGIST		45							45
MEDICAL DOCTOR	5								5
STUDY COORDINATOR	50								50
3st TRIAL MONITORING	480								480
MEDICAL DOCTOR	60								60
STUDY COORDINATOR	420								420
CYCLE 4 DAY 1	85			60	60				205
HOSPITAL PHARMACIST				60					60
MEDICAL DOCTOR	27								27
MEDICAL LABORATORY TECHNICIAN					60				60
STUDY COORDINATOR	48								48
STUDY NURSE	10								10
4st TRIAL MONITORING	480								480
MEDICAL DOCTOR	60								60
STUDY COORDINATOR	420								420
CYCLE 5 DAY 1	85			60	60				205
HOSPITAL PHARMACIST				60					60
MEDICAL DOCTOR	27								27
MEDICAL LABORATORY TECHNICIAN					60				60
STUDY COORDINATOR	48								48
STUDY NURSE	10								10
5st TRIAL MONITORING	480								480
MEDICAL DOCTOR	60								60
STUDY COORDINATOR	420								420
CYCLE 6 DAY 1	85			60	60				205
HOSPITAL PHARMACIST				60					60
MEDICAL DOCTOR	27								27
MEDICAL LABORATORY TECHNICIAN					60				60
STUDY COORDINATOR	48								48
STUDY NURSE	10								10
2st RESTAGING	55	60							115
ADMINISTRATIVE STAFF		15							15
CLINICAL RADIOLOGIST		45							45
MEDICAL DOCTOR	5								5
STUDY COORDINATOR	50								50
6st TRIAL MONITORING	480								480
MEDICAL DOCTOR	60								60
STUDY COORDINATOR	420								420
EXIT CANCER VISIT	65				60				125
MEDICAL DOCTOR	20								20
MEDICAL LABORATORY TECHNICIAN					60				60
STUDY COORDINATOR	35								35
STUDY NURSE	10								10
30-DAY FOLLOW-UP	55				60				115
MEDICAL DOCTOR	20								20
MEDICAL LABORATORY TECHNICIAN					60				60
STUDY COORDINATOR	25								25
STUDY NURSE	10								10
90-DAY PHONE FOLLOW-UP	8								8
STUDY COORDINATOR	8								8
190-DAY PHONE FOLLOW-UP	8								8
STUDY COORDINATOR	8								8
280-DAY PHONE FOLLOW-UP	8								8
STUDY COORDINATOR	8								8
370-DAY PHONE FOLLOW-UP	8								8
STUDY COORDINATOR	8								8
460-DAY PHONE FOLLOW-UP	8								8
STUDY COORDINATOR	8								8
550-DAY PHONE FOLLOW-UP	8								8
STUDY COORDINATOR	8								8
640-DAY PHONE FOLLOW-UP	8								8
STUDY COORDINATOR	8								8
730-DAY PHONE FOLLOW-UP	8								8
STUDY COORDINATOR	8								8
ADMINISTRATIVE ACTIVITY	15								15
STUDY COORDINATOR	15								15
AUDIT	2610	180		140	45		240		3215
CARDIOLOGIST							240		240
CLINICAL RADIOLOGIST		180							180
HOSPITAL PHARMACIST				140					140
MEDICAL DOCTOR	1350								1350
MEDICAL LABORATORY TECHNICIAN					45				45
STUDY COORDINATOR	1260								1260
TOTAL	7772	630		620	1005		392.85		10419.9
ACTIVITY POOLS	OVARIAN MEDICAL ONCOLOGY	RADIODIAGNOSTIC	NUCLEAR MEDICINE	PHARMACY	CLINICAL LABORATORY	PATHOLOGICAL ANATOMY	CARDIOLOGY	MOLECULAR BIOLOGY	TOTAL
PRE STUDY SITE VISITS	1130	270	30	120	300		132.85		1982.85
CARDIOLOGIST							132.85		132.85
CLINICAL RADIOLOGIST		270							270
HOSPITAL PHARMACIST				120					120
LAB TECHNICIAN					60				60
MEDICAL DOCTOR	160								160
MEDICAL LABORATORY TECHNICIAN					240				240
NUCLEAR MEDICINE TECHNICIAN			30						30
STUDY COORDINATOR	950								950
STUDY NURSE	20								20
ENROLLMENT	70								70
MEDICAL DOCTOR	60								60
STUDY COORDINATOR	10								10
SCREENING	142	60	5		60		20		287
ADMINISTRATIVE STAFF		15							15
CARDIOLOGIST							20		20
CLINICAL RADIOLOGIST		45	5						50
MEDICAL DOCTOR	72								72
MEDICAL LABORATORY TECHNICIAN					60				60
STUDY COORDINATOR	60								60
STUDY NURSE	10								10
RANDOMIZATION	5								5
STUDY COORDINATOR	5								5
CYCLE 1 DAY 1	73			140	60				273
HOSPITAL PHARMACIST				90					90
MEDICAL DOCTOR	25								25
MEDICAL LABORATORY TECHNICIAN					60				60
NURSE COORDINATOR				50					50
STUDY COORDINATOR	38								38
STUDY NURSE	10								10
CYCLE 1 DAY 3	40				60				100
MEDICAL DOCTOR	10								10
MEDICAL LABORATORY TECHNICIAN					60				60
STUDY COORDINATOR	20								20
STUDY NURSE	10								10
CYCLE 1 DAY 7	40				60				100
MEDICAL DOCTOR	10								10
MEDICAL LABORATORY TECHNICIAN					60				60
STUDY COORDINATOR	20								20
STUDY NURSE	10								10
1st TRIAL MONITORING	540								540
MEDICAL DOCTOR	120								120
STUDY COORDINATOR	420								420
CYCLE 2 DAY 1	40			140	60				240
HOSPITAL PHARMACIST				90					90
MEDICAL DOCTOR	10								10
MEDICAL LABORATORY TECHNICIAN					60				60
NURSE COORDINATOR				50					50
STUDY COORDINATOR	20								20
STUDY NURSE	10								10
2st TRIAL MONITORING	540								540
MEDICAL DOCTOR	120								120
STUDY COORDINATOR	420								420
1st RESTAGING	70	60	5						135
ADMINISTRATIVE STAFF		15							15
CLINICAL RADIOLOGIST		45	5						50
MEDICAL DOCTOR	20								20
STUDY COORDINATOR	50								50
CYCLE 3 DAY 1	73			140	60				273
HOSPITAL PHARMACIST				90					90
MEDICAL DOCTOR	25								25
MEDICAL LABORATORY TECHNICIAN					60				60
NURSE COORDINATOR				50					50
STUDY COORDINATOR	38								38
STUDY NURSE	10								10
3st TRIAL MONITORING	540								540
MEDICAL DOCTOR	120								120
STUDY COORDINATOR	420								420
CYCLE 4 DAY 1	73			140	60				273
HOSPITAL PHARMACIST				90					90
MEDICAL DOCTOR	25								25
MEDICAL LABORATORY TECHNICIAN					60				60
NURSE COORDINATOR				50					50
STUDY COORDINATOR	38								38
STUDY NURSE	10								10
4st TRIAL MONITORING	540								540
MEDICAL DOCTOR	120								120
STUDY COORDINATOR	420								420
2st RESTAGING	70	60	5						135
ADMINISTRATIVE STAFF		15							15
CLINICAL RADIOLOGIST		45	5						50
MEDICAL DOCTOR	20								20
STUDY COORDINATOR	50								50
RADIOLOGY TECHNICIAN
CYCLE 5 DAY 1	73			140	60				273
HOSPITAL PHARMACIST				90					90
MEDICAL DOCTOR	25								25
MEDICAL LABORATORY TECHNICIAN					60				60
NURSE COORDINATOR				50					50
STUDY COORDINATOR	38								38
STUDY NURSE	10								10
5st TRIAL MONITORING	540								540
MEDICAL DOCTOR	120								120
STUDY COORDINATOR	420								420
CYCLE 6 DAY 1	73			140	60				273
HOSPITAL PHARMACIST				90					90
MEDICAL DOCTOR	25								25
MEDICAL LABORATORY TECHNICIAN					60				60
NURSE COORDINATOR				50					50
STUDY COORDINATOR	38								38
STUDY NURSE	10								10
6st TRIAL MONITORING	540								540
MEDICAL DOCTOR	120								120
STUDY COORDINATOR	420								420
3st RESTAGING	70	60	5						135
ADMINISTRATIVE STAFF		15							15
CLINICAL RADIOLOGIST		45	5						50
MEDICAL DOCTOR	20								20
STUDY COORDINATOR	50								50
RADIOLOGY TECHNICIAN
EXIT CANCER VISIT	65				60				125
MEDICAL DOCTOR	20								20
MEDICAL LABORATORY TECHNICIAN					60				60
STUDY COORDINATOR	35								35
STUDY NURSE	10								10
30-DAY FOLLOW-UP	45				60				105
MEDICAL DOCTOR	20								20
MEDICAL LABORATORY TECHNICIAN					60				60
STUDY COORDINATOR	15								15
STUDY NURSE	10								10
90-DAY PHONE FOLLOW-UP	8								8
STUDY COORDINATOR	8								8
190-DAY PHONE FOLLOW-UP	8								8
STUDY COORDINATOR	8								8
280-DAY PHONE FOLLOW-UP	8								8
STUDY COORDINATOR	8								8
370-DAY PHONE FOLLOW-UP	8								8
STUDY COORDINATOR	8								8
460-DAY PHONE FOLLOW-UP	8								8
STUDY COORDINATOR	8								8
550-DAY PHONE FOLLOW-UP	8								8
STUDY COORDINATOR	8								8
640-DAY PHONE FOLLOW-UP	8								8
STUDY COORDINATOR	8								8
730-DAY PHONE FOLLOW-UP	8								8
STUDY COORDINATOR	8								8
ADMINISTRATIVE ACTIVITY	15								15
STUDY COORDINATOR	15								15
AUDIT	2610	180	40	140	45		240		3255
CARDIOLOGIST							240		240
CLINICAL RADIOLOGIST		180	20						200
HOSPITAL PHARMACIST				140					140
LAB TECHNICIAN
MEDICAL DOCTOR	1350								1350
MEDICAL LABORATORY TECHNICIAN					45				45
NUCLEAR MEDICINE TECHNICIAN			20						20
STUDY COORDINATOR	1260								1260
STUDY NURSE
TOTAL	8081	690	90	1100	1005		392.85		11358.9
ACTIVITY POOLS	OVARIAN MEDICAL ONCOLOGY	RADIODIAGNOSTIC	NUCLEAR MEDICINE	PHARMACY	CLINICAL LABORATORY	PATHOLOGICAL ANATOMY	CARDIOLOGY	MOLECULAR BIOLOGY	TOTAL
PRE STUDY SITE VISITS	1070	270	30	120	300		132.85		1922.85
CARDIOLOGIST							132.85		132.85
CLINICAL RADIOLOGIST		270							270
HOSPITAL PHARMACIST				120					120
LABORATORY TECHNICIAN					60				60
MEDICAL DOCTOR	140								140
MEDICAL LABORATORY TECHNICIAN					240				240
NUCLEAR MEDICINE TECHNICIAN			30						30
STUDY COORDINATOR	930								930
STUDY NURSE
ENROLLMENT	70								70
MEDICAL DOCTOR	60								60
STUDY COORDINATOR	10								10
SCREENING I FHASE	147	60	5		60		20		292
ADMINISTRATIVE STAFF		15							15
CARDIOLOGIST							20		20
CLINICAL RADIOLOGIST		45	5						50
MEDICAL DOCTOR	72								72
MEDICAL LABORATORY TECHNICIAN					60				60
STUDY COORDINATOR	65								65
STUDY NURSE	10								10
RADIOLOGY TECHNICIAN
SCREENING II FHASE - VISIT 1	147				60				207
MEDICAL DOCTOR	77								77
MEDICAL LABORATORY TECHNICIAN					60				60
STUDY COORDINATOR	60								60
STUDY NURSE	10								10
VISIT 2	112			60	60		20		252
CARDIOLOGIST							20		20
HOSPITAL PHARMACIST				60					60
MEDICAL DOCTOR	57								57
MEDICAL LABORATORY TECHNICIAN					60				60
NURSE COORDINATOR				0					0
STUDY COORDINATOR	45								45
STUDY NURSE	10								10
1st TRIAL MONITORING	480								480
MEDICAL DOCTOR	60								60
STUDY COORDINATOR	420								420
VISIT 3	52				60		20		132
CARDIOLOGIST							20		20
MEDICAL DOCTOR	17								17
MEDICAL LABORATORY TECHNICIAN					60				60
STUDY COORDINATOR	25								25
STUDY NURSE	10								10
1st RESTAGING	70	60	5						135
ADMINISTRATIVE STAFF		15							15
CLINICAL RADIOLOGIST		45	5						50
MEDICAL DOCTOR	20								20
STUDY COORDINATOR	50								50
RADIOLOGY TECHNICIAN
2st TRIAL MONITORING	480								480
MEDICAL DOCTOR	60								60
STUDY COORDINATOR	420								420
VISIT 4	52				60		20		132
CARDIOLOGIST							20		20
MEDICAL DOCTOR	17								17
MEDICAL LABORATORY TECHNICIAN					60				60
STUDY COORDINATOR	25								25
STUDY NURSE	10								10
3st TRIAL MONITORING	480								480
MEDICAL DOCTOR	60								60
STUDY COORDINATOR	420								420
VISIT 5	52				60		20		132
CARDIOLOGIST							20		20
MEDICAL DOCTOR	17								17
MEDICAL LABORATORY TECHNICIAN					60				60
STUDY COORDINATOR	25								25
STUDY NURSE	10								10
2st RESTAGING	70	60	5						135
ADMINISTRATIVE STAFF		15							15
CLINICAL RADIOLOGIST		45	5						50
MEDICAL DOCTOR	20								20
STUDY COORDINATOR	50								50
RADIOLOGY TECHNICIAN
4st TRIAL MONITORING	480								480
MEDICAL DOCTOR	60								60
STUDY COORDINATOR	420								420
VISIT 6	107			60	60		20		247
CARDIOLOGIST							20		20
HOSPITAL PHARMACIST				60					60
MEDICAL DOCTOR	57								57
MEDICAL LABORATORY TECHNICIAN					60				60
NURSE COORDINATOR				0					0
STUDY COORDINATOR	40								40
STUDY NURSE	10								10
5st TRIAL MONITORING	480								480
MEDICAL DOCTOR	60								60
STUDY COORDINATOR	420								420
VISIT 7	52				60		20		132
CARDIOLOGIST							20		20
MEDICAL DOCTOR	17								17
MEDICAL LABORATORY TECHNICIAN					60				60
STUDY COORDINATOR	25								25
STUDY NURSE	10								10
3st RESTAGING	70	60	5						135
ADMINISTRATIVE STAFF		15							15
CLINICAL RADIOLOGIST		45	5						50
MEDICAL DOCTOR	20								20
STUDY COORDINATOR	50								50
RADIOLOGY TECHNICIAN
6st TRIAL MONITORING	480								480
MEDICAL DOCTOR	60								60
STUDY COORDINATOR	420								420
VISIT 8	107			60	60		20		247
CARDIOLOGIST							20		20
HOSPITAL PHARMACIST				60					60
MEDICAL DOCTOR	57								57
MEDICAL LABORATORY TECHNICIAN					60				60
NURSE COORDINATOR				0					0
STUDY COORDINATOR	40								40
STUDY NURSE	10								10
7st TRIAL MONITORING	480								480
MEDICAL DOCTOR	60								60
STUDY COORDINATOR	420								420
VISIT 9	52				60		20		132
CARDIOLOGIST							20		20
MEDICAL DOCTOR	17								17
MEDICAL LABORATORY TECHNICIAN					60				60
STUDY COORDINATOR	25								25
STUDY NURSE	10								10
4st RESTAGING	70	60	5						135
ADMINISTRATIVE STAFF		15							15
CLINICAL RADIOLOGIST		45	5						50
MEDICAL DOCTOR	20								20
STUDY COORDINATOR	50								50
RADIOLOGY TECHNICIAN
8st TRIAL MONITORING	480								480
MEDICAL DOCTOR	60								60
STUDY COORDINATOR	420								420
VISIT 10	107			60	60		20		247
CARDIOLOGIST							20		20
HOSPITAL PHARMACIST				60					60
MEDICAL DOCTOR	57								57
MEDICAL LABORATORY TECHNICIAN					60				60
NURSE COORDINATOR				0					0
STUDY COORDINATOR	40								40
STUDY NURSE	10								10
9st TRIAL MONITORING	480								480
MEDICAL DOCTOR	60								60
STUDY COORDINATOR	420								420
VISIT 11	52				60		20		132
CARDIOLOGIST							20		20
MEDICAL DOCTOR	17								17
MEDICAL LABORATORY TECHNICIAN					60				60
STUDY COORDINATOR	25								25
STUDY NURSE	10								10
5st RESTAGING	70	60	5						135
ADMINISTRATIVE STAFF		15							15
CLINICAL RADIOLOGIST		45	5						50
MEDICAL DOCTOR	20								20
STUDY COORDINATOR	50								50
RADIOLOGY TECHNICIAN
10st TRIAL MONITORING	480								480
MEDICAL DOCTOR	60								60
STUDY COORDINATOR	420								420
EXIT CANCER VISIT	72				60				132
MEDICAL DOCTOR	27								27
MEDICAL LABORATORY TECHNICIAN					60				60
STUDY COORDINATOR	35								35
STUDY NURSE	10								10
30-DAY FOLLOW-UP	50				60				110
MEDICAL DOCTOR	20								20
MEDICAL LABORATORY TECHNICIAN					60				60
STUDY COORDINATOR	20								20
STUDY NURSE	10								10
90-DAY PHONE FOLLOW-UP	13								13
STUDY COORDINATOR	13								13
190-DAY PHONE FOLLOW-UP	13								13
STUDY COORDINATOR	13								13
280-DAY PHONE FOLLOW-UP	13								13
STUDY COORDINATOR	13								13
370-DAY PHONE FOLLOW-UP	13								13
STUDY COORDINATOR	13								13
460-DAY PHONE FOLLOW-UP	13								13
STUDY COORDINATOR	13								13
550-DAY PHONE FOLLOW-UP	13								13
STUDY COORDINATOR	13								13
640-DAY PHONE FOLLOW-UP	13								13
STUDY COORDINATOR	13								13
730-DAY PHONE FOLLOW-UP	13								13
STUDY COORDINATOR	13								13
ADMINISTRATIVE ACTIVITY	15								15
STUDY COORDINATOR	15								15
AUDIT	2610	180	40	140	45		240		3255
CARDIOLOGIST							240		240
CLINICAL RADIOLOGIST		180	20						200
HOSPITAL PHARMACIST				140					140
LABORATORY TECHNICIAN
MEDICAL DOCTOR	1350								1350
MEDICAL LABORATORY TECHNICIAN					45				45
NUCLEAR MEDICINE TECHNICIAN			20						20
STUDY COORDINATOR	1260								1260
STUDY NURSE
TOTAL	10180	810	100	500	1185		592.85		13367.9

## Sheet: OvarianProfile-Activity
S10 Table. Time spent in clinical trials with Parp Inhibitor(10a), anti PD-L1 Inhibitor(10b) and Parp Inhibitor(10c)
STAFF PROFILE	OVARIAN MEDICAL ONCOLOGY	RADIODIAGNOSTIC	NUCLEAR MEDICINE	PHARMACY	CLINICAL LABORATORY	PATHOLOGICAL ANATOMY	CARDIOLOGY	MOLECULAR BIOLOGY	TOTAL
ADMINISTRATIVE STAFF		45							45
SCREENING		15							15
1st RESTAGING		15							15
2st RESTAGING		15							15
CARDIOLOGIST							392.85		392.85
PRE STUDY SITE VISITS							132.85		132.85
SCREENING							20		20
AUDIT							240		240
CLINICAL RADIOLOGIST		585							585
PRE STUDY SITE VISITS		270							270
SCREENING		45							45
1st RESTAGING		45							45
2st RESTAGING		45							45
AUDIT		180							180
HOSPITAL PHARMACIST				620					620
PRE STUDY SITE VISITS				120					120
CYCLE 1 DAY 1				60					60
CYCLE 2 DAY 1				60					60
CYCLE 3 DAY 1				60					60
CYCLE 4 DAY 1				60					60
CYCLE 5 DAY 1				60					60
CYCLE 6 DAY 1				60					60
AUDIT				140					140
LAB TECHNICIAN					60				60
PRE STUDY SITE VISITS					60				60
MEDICAL DOCTOR	2264								2264
PRE STUDY SITE VISITS	160								160
ENROLLMENT	60								60
SCREENING	72								72
CYCLE 1 DAY 1	27								27
CYCLE 1 DAY 15	25								25
1st TRIAL MONITORING	60								60
CYCLE 2 DAY 1	27								27
CYCLE 2 DAY 15	25								25
2st TRIAL MONITORING	60								60
CYCLE 3 DAY 1	27								27
1st RESTAGING	5								5
3st TRIAL MONITORING	60								60
CYCLE 4 DAY 1	27								27
4st TRIAL MONITORING	60								60
CYCLE 5 DAY 1	27								27
5st TRIAL MONITORING	60								60
CYCLE 6 DAY 1	27								27
2st RESTAGING	5								5
6st TRIAL MONITORING	60								60
EXIT CANCER VISIT	20								20
30-DAY FOLLOW-UP	20								20
AUDIT	1350								1350
MEDICAL LABORATORY TECHNICIAN					945				945
PRE STUDY SITE VISITS					240				240
SCREENING					60				60
CYCLE 1 DAY 1					60				60
CYCLE 1 DAY 15					60				60
CYCLE 2 DAY 1					60				60
CYCLE 2 DAY 15					60				60
CYCLE 3 DAY 1					60				60
CYCLE 4 DAY 1					60				60
CYCLE 5 DAY 1					60				60
CYCLE 6 DAY 1					60				60
EXIT CANCER VISIT					60				60
30-DAY FOLLOW-UP					60				60
AUDIT					45				45
STUDY COORDINATOR	5378								5378
PRE STUDY SITE VISITS	945								945
ENROLLMENT	10								10
SCREENING	65								65
RANDOMIZATION	5								5
CYCLE 1 DAY 1	48								48
CYCLE 1 DAY 15	23								23
1st TRIAL MONITORING	420								420
CYCLE 2 DAY 1	48								48
CYCLE 2 DAY 15	23								23
2st TRIAL MONITORING	420								420
CYCLE 3 DAY 1	48								48
1st RESTAGING	50								50
3st TRIAL MONITORING	420								420
CYCLE 4 DAY 1	48								48
4st TRIAL MONITORING	420								420
CYCLE 5 DAY 1	48								48
5st TRIAL MONITORING	420								420
CYCLE 6 DAY 1	48								48
2st RESTAGING	50								50
6st TRIAL MONITORING	420								420
EXIT CANCER VISIT	35								35
30-DAY FOLLOW-UP	25								25
90-DAY PHONE FOLLOW-UP	8								8
190-DAY PHONE FOLLOW-UP	8								8
280-DAY PHONE FOLLOW-UP	8								8
370-DAY PHONE FOLLOW-UP	8								8
460-DAY PHONE FOLLOW-UP	8								8
550-DAY PHONE FOLLOW-UP	8								8
640-DAY PHONE FOLLOW-UP	8								8
730-DAY PHONE FOLLOW-UP	8								8
ADMINISTRATIVE ACTIVITY	15								15
AUDIT	1260								1260
STUDY NURSE	130								130
PRE STUDY SITE VISITS	20								20
SCREENING	10								10
CYCLE 1 DAY 1	10								10
CYCLE 1 DAY 15	10								10
CYCLE 2 DAY 1	10								10
CYCLE 2 DAY 15	10								10
CYCLE 3 DAY 1	10								10
CYCLE 4 DAY 1	10								10
CYCLE 5 DAY 1	10								10
CYCLE 6 DAY 1	10								10
EXIT CANCER VISIT	10								10
30-DAY FOLLOW-UP	10								10
TOTAL	7772	630		620	1005		392.85		10419.9
STAFF PROFILE	OVARIAN MEDICAL ONCOLOGY	RADIODIAGNOSTIC	NUCLEAR MEDICINE	PHARMACY	CLINICAL LABORATORY	PATHOLOGICAL ANATOMY	CARDIOLOGY	MOLECULAR BIOLOGY	TOTAL
ADMINISTRATIVE STAFF		60							60
SCREENING		15							15
1st RESTAGING		15							15
2st RESTAGING		15							15
3st RESTAGING		15							15
CARDIOLOGIST							392.85		392.85
PRE STUDY SITE VISITS							132.85		132.85
SCREENING							20		20
AUDIT							240		240
CLINICAL RADIOLOGIST		630	40						670
PRE STUDY SITE VISITS		270							270
SCREENING		45	5						50
1st RESTAGING		45	5						50
2st RESTAGING		45	5						50
3st RESTAGING		45	5						50
AUDIT		180	20						200
HOSPITAL PHARMACIST				800					800
PRE STUDY SITE VISITS				120					120
CYCLE 1 DAY 1				90					90
CYCLE 2 DAY 1				90					90
CYCLE 3 DAY 1				90					90
CYCLE 4 DAY 1				90					90
CYCLE 5 DAY 1				90					90
CYCLE 6 DAY 1				90					90
AUDIT				140					140
LAB TECHNICIAN					60				60
PRE STUDY SITE VISITS					60				60
AUDIT
MEDICAL DOCTOR	2617								2617
PRE STUDY SITE VISITS	160								160
ENROLLMENT	60								60
SCREENING	72								72
CYCLE 1 DAY 1	25								25
CYCLE 1 DAY 3	10								10
CYCLE 1 DAY 7	10								10
1st TRIAL MONITORING	120								120
CYCLE 2 DAY 1	10								10
2st TRIAL MONITORING	120								120
1st RESTAGING	20								20
CYCLE 3 DAY 1	25								25
3st TRIAL MONITORING	120								120
CYCLE 4 DAY 1	25								25
4st TRIAL MONITORING	120								120
2st RESTAGING	20								20
CYCLE 5 DAY 1	25								25
5st TRIAL MONITORING	120								120
CYCLE 6 DAY 1	25								25
6st TRIAL MONITORING	120								120
3st RESTAGING	20								20
EXIT CANCER VISIT	20								20
30-DAY FOLLOW-UP	20								20
AUDIT	1350								1350
MEDICAL LABORATORY TECHNICIAN					945				945
PRE STUDY SITE VISITS					240				240
SCREENING					60				60
CYCLE 1 DAY 1					60				60
CYCLE 1 DAY 3					60				60
CYCLE 1 DAY 7					60				60
CYCLE 2 DAY 1					60				60
CYCLE 3 DAY 1					60				60
CYCLE 4 DAY 1					60				60
CYCLE 5 DAY 1					60				60
CYCLE 6 DAY 1					60				60
EXIT CANCER VISIT					60				60
30-DAY FOLLOW-UP					60				60
AUDIT					45				45
NUCLEAR MEDICINE TECHNICIAN			50						50
PRE STUDY SITE VISITS			30						30
AUDIT			20						20
NURSE COORDINATOR				300					300
CYCLE 1 DAY 1				50					50
CYCLE 2 DAY 1				50					50
CYCLE 3 DAY 1				50					50
CYCLE 4 DAY 1				50					50
CYCLE 5 DAY 1				50					50
CYCLE 6 DAY 1				50					50
STUDY COORDINATOR	5334								5334
PRE STUDY SITE VISITS	950								950
ENROLLMENT	10								10
SCREENING	60								60
RANDOMIZATION	5								5
CYCLE 1 DAY 1	38								38
CYCLE 1 DAY 3	20								20
CYCLE 1 DAY 7	20								20
1st TRIAL MONITORING	420								420
CYCLE 2 DAY 1	20								20
2st TRIAL MONITORING	420								420
1st RESTAGING	50								50
CYCLE 3 DAY 1	38								38
3st TRIAL MONITORING	420								420
CYCLE 4 DAY 1	38								38
4st TRIAL MONITORING	420								420
2st RESTAGING	50								50
CYCLE 5 DAY 1	38								38
5st TRIAL MONITORING	420								420
CYCLE 6 DAY 1	38								38
6st TRIAL MONITORING	420								420
3st RESTAGING	50								50
EXIT CANCER VISIT	35								35
30-DAY FOLLOW-UP	15								15
90-DAY PHONE FOLLOW-UP	8								8
190-DAY PHONE FOLLOW-UP	8								8
280-DAY PHONE FOLLOW-UP	8								8
370-DAY PHONE FOLLOW-UP	8								8
460-DAY PHONE FOLLOW-UP	8								8
550-DAY PHONE FOLLOW-UP	8								8
640-DAY PHONE FOLLOW-UP	8								8
730-DAY PHONE FOLLOW-UP	8								8
ADMINISTRATIVE ACTIVITY	15								15
AUDIT	1260								1260
STUDY NURSE	130								130
PRE STUDY SITE VISITS	20								20
SCREENING	10								10
CYCLE 1 DAY 1	10								10
CYCLE 1 DAY 3	10								10
CYCLE 1 DAY 7	10								10
CYCLE 2 DAY 1	10								10
CYCLE 3 DAY 1	10								10
CYCLE 4 DAY 1	10								10
CYCLE 5 DAY 1	10								10
CYCLE 6 DAY 1	10								10
EXIT CANCER VISIT	10								10
30-DAY FOLLOW-UP	10								10
AUDIT
RADIOLOGY TECHNICIAN
2st RESTAGING
3st RESTAGING
TOTAL	8081	690	90	1100	1005		392.85		11358.9
STAFF PROFILE	OVARIAN MEDICAL ONCOLOGY	RADIODIAGNOSTIC	NUCLEAR MEDICINE	PHARMACY	CLINICAL LABORATORY	PATHOLOGICAL ANATOMY	CARDIOLOGY	MOLECULAR BIOLOGY	TOTAL
ADMINISTRATIVE STAFF		90							90
SCREENING I FHASE		15							15
1st RESTAGING		15							15
2st RESTAGING		15							15
3st RESTAGING		15							15
4st RESTAGING		15							15
5st RESTAGING		15							15
CARDIOLOGIST							592.85		592.85
PRE STUDY SITE VISITS							132.85		132.85
SCREENING I FHASE							20		20
VISIT 2							20		20
VISIT 3							20		20
VISIT 4							20		20
VISIT 5							20		20
VISIT 6							20		20
VISIT 7							20		20
VISIT 8							20		20
VISIT 9							20		20
VISIT 10							20		20
VISIT 11							20		20
AUDIT							240		240
CLINICAL RADIOLOGIST		720	50						770
PRE STUDY SITE VISITS		270							270
SCREENING I FHASE		45	5						50
1st RESTAGING		45	5						50
2st RESTAGING		45	5						50
3st RESTAGING		45	5						50
4st RESTAGING		45	5						50
5st RESTAGING		45	5						50
AUDIT		180	20						200
HOSPITAL PHARMACIST				500					500
PRE STUDY SITE VISITS				120					120
VISIT 2				60					60
VISIT 6				60					60
VISIT 8				60					60
VISIT 10				60					60
AUDIT				140					140
LABORATORY TECHNICIAN					60				60
PRE STUDY SITE VISITS					60				60
AUDIT
MEDICAL DOCTOR	2776								2776
PRE STUDY SITE VISITS	140								140
ENROLLMENT	60								60
SCREENING I FHASE	72								72
SCREENING II FHASE - VISIT 1	77								77
VISIT 2	57								57
1st TRIAL MONITORING	60								60
VISIT 3	17								17
1st RESTAGING	20								20
2st TRIAL MONITORING	60								60
VISIT 4	17								17
3st TRIAL MONITORING	60								60
VISIT 5	17								17
2st RESTAGING	20								20
4st TRIAL MONITORING	60								60
VISIT 6	57								57
5st TRIAL MONITORING	60								60
VISIT 7	17								17
3st RESTAGING	20								20
6st TRIAL MONITORING	60								60
VISIT 8	57								57
7st TRIAL MONITORING	60								60
VISIT 9	17								17
4st RESTAGING	20								20
8st TRIAL MONITORING	60								60
VISIT 10	57								57
9st TRIAL MONITORING	60								60
VISIT 11	17								17
5st RESTAGING	20								20
10st TRIAL MONITORING	60								60
EXIT CANCER VISIT	27								27
30-DAY FOLLOW-UP	20								20
AUDIT	1350								1350
MEDICAL LABORATORY TECHNICIAN					1125				1125
PRE STUDY SITE VISITS					240				240
SCREENING I FHASE					60				60
SCREENING II FHASE - VISIT 1					60				60
VISIT 2					60				60
VISIT 3					60				60
VISIT 4					60				60
VISIT 5					60				60
VISIT 6					60				60
VISIT 7					60				60
VISIT 8					60				60
VISIT 9					60				60
VISIT 10					60				60
VISIT 11					60				60
EXIT CANCER VISIT					60				60
30-DAY FOLLOW-UP					60				60
AUDIT					45				45
NUCLEAR MEDICINE TECHNICIAN			50						50
PRE STUDY SITE VISITS			30						30
AUDIT			20						20
NURSE COORDINATOR				0					0
VISIT 2				0					0
VISIT 6				0					0
VISIT 8				0					0
VISIT 10				0					0
STUDY COORDINATOR	7264								7264
PRE STUDY SITE VISITS	930								930
ENROLLMENT	10								10
SCREENING I FHASE	65								65
SCREENING II FHASE - VISIT 1	60								60
VISIT 2	45								45
1st TRIAL MONITORING	420								420
VISIT 3	25								25
1st RESTAGING	50								50
2st TRIAL MONITORING	420								420
VISIT 4	25								25
3st TRIAL MONITORING	420								420
VISIT 5	25								25
2st RESTAGING	50								50
4st TRIAL MONITORING	420								420
VISIT 6	40								40
5st TRIAL MONITORING	420								420
VISIT 7	25								25
3st RESTAGING	50								50
6st TRIAL MONITORING	420								420
VISIT 8	40								40
7st TRIAL MONITORING	420								420
VISIT 9	25								25
4st RESTAGING	50								50
8st TRIAL MONITORING	420								420
VISIT 10	40								40
9st TRIAL MONITORING	420								420
VISIT 11	25								25
5st RESTAGING	50								50
10st TRIAL MONITORING	420								420
EXIT CANCER VISIT	35								35
30-DAY FOLLOW-UP	20								20
90-DAY PHONE FOLLOW-UP	13								13
190-DAY PHONE FOLLOW-UP	13								13
280-DAY PHONE FOLLOW-UP	13								13
370-DAY PHONE FOLLOW-UP	13								13
460-DAY PHONE FOLLOW-UP	13								13
550-DAY PHONE FOLLOW-UP	13								13
640-DAY PHONE FOLLOW-UP	13								13
730-DAY PHONE FOLLOW-UP	13								13
ADMINISTRATIVE ACTIVITY	15								15
AUDIT	1260								1260
STUDY NURSE	140								140
PRE STUDY SITE VISITS
SCREENING I FHASE	10								10
SCREENING II FHASE - VISIT 1	10								10
VISIT 2	10								10
VISIT 3	10								10
VISIT 4	10								10
VISIT 5	10								10
VISIT 6	10								10
VISIT 7	10								10
VISIT 8	10								10
VISIT 9	10								10
VISIT 10	10								10
VISIT 11	10								10
EXIT CANCER VISIT	10								10
30-DAY FOLLOW-UP	10								10
AUDIT
RADIOLOGY TECHNICIAN
SCREENING I FHASE
1st RESTAGING
2st RESTAGING
3st RESTAGING
4st RESTAGING
5st RESTAGING
TOTAL	10180	810	100	500	1185		592.85		13367.9
