# Supplementary material for: Costs of clinical trials with anticancer biological agents in an Oncologic Italian Cancer Center using the activity-based costing methodology
Source: PLoS One. 2019 Jan 8;14(1):e0210330. doi: 10.1371/journal.pone.0210330 (PMC6324822; doi:10.1371/journal.pone.0210330)
Supplement: S11 Table — Time spent in clinical trials with Anti-PD-1 Inhibitor (11a), anti EGFR Inhibitor (11b) and anti EGFR Inhibitor (11c). (XLSX) [file pone.0210330.s011.xlsx]

## Sheet: ThoracicActivity-Profile
Web Appendix Table 11a (Anti PD-1 Inhibitor ) , Table 11b (Anti EGFR inhibitor), 11c (Anti EGFR Inhibitor) - TIME SPENT
ACTIVITY POOLS	THORACIC MEDICAL ONCOLOGY	RADIODIAGNOSTIC	NUCLEAR MEDICINE	PHARMACY	CLINICAL LABORATORY	PATHOLOGICAL ANATOMY	CARDIOLOGY	MOLECULAR BIOLOGY	TOTAL
PRE STUDY SITE VISITS	780	270		120	300	60	132.85		1662.85
CARDIOLOGIST							132.85		132.85
CLINICAL RADIOLOGIST		270							270
HOSPITAL PHARMACIST				120					120
LAB TECHNICIAN					60				60
MEDICAL DOCTOR	360								360
MEDICAL LABORATORY TECHNICIAN					240				240
MOLECULAR BIOLOGIST						60			60
STUDY COORDINATOR	420								420
ENROLLMENT	145								145
MEDICAL DOCTOR	145								145
SCREENING	175	60			60	60	20		375
ADMINISTRATIVE STAFF		15							15
CARDIOLOGIST							20		20
CLINICAL RADIOLOGIST		45							45
MEDICAL DOCTOR	160								160
MEDICAL LABORATORY TECHNICIAN					60				60
MOLECULAR BIOLOGIST						60			60
RADIOLOGY TECHNICIAN
STUDY COORDINATOR	15								15
RANDOMIZATION	15								15
MEDICAL DOCTOR	15								15
CYCLE 1	120			140	60				320
HOSPITAL PHARMACIST				90					90
MEDICAL DOCTOR	120								120
MEDICAL LABORATORY TECHNICIAN					60				60
NURSE COORDINATOR				50					50
CYCLE 2	120			140	60				320
HOSPITAL PHARMACIST				90					90
MEDICAL DOCTOR	120								120
MEDICAL LABORATORY TECHNICIAN					60				60
NURSE COORDINATOR				50					50
CYCLE 3	120			140	60				320
HOSPITAL PHARMACIST				90					90
MEDICAL DOCTOR	120								120
MEDICAL LABORATORY TECHNICIAN					60				60
NURSE COORDINATOR				50					50
1st RESTAGING	65	60							125
ADMINISTRATIVE STAFF		15							15
CLINICAL RADIOLOGIST		45							45
MEDICAL DOCTOR	65								65
RADIOLOGY TECHNICIAN
CYCLE 4	120			140	60				320
HOSPITAL PHARMACIST				90					90
MEDICAL DOCTOR	120								120
MEDICAL LABORATORY TECHNICIAN					60				60
NURSE COORDINATOR				50					50
CYCLE 5	120			140	60				320
HOSPITAL PHARMACIST				90					90
MEDICAL DOCTOR	120								120
MEDICAL LABORATORY TECHNICIAN					60				60
NURSE COORDINATOR				50					50
CYCLE 6	120			140	60				320
HOSPITAL PHARMACIST				90					90
MEDICAL DOCTOR	120								120
MEDICAL LABORATORY TECHNICIAN					60				60
NURSE COORDINATOR				50					50
2st RESTAGING	65	60							125
ADMINISTRATIVE STAFF		15							15
CLINICAL RADIOLOGIST		45							45
MEDICAL DOCTOR	65								65
RADIOLOGY TECHNICIAN
CYCLE 7	120			140	60				320
HOSPITAL PHARMACIST				90					90
MEDICAL DOCTOR	120								120
MEDICAL LABORATORY TECHNICIAN					60				60
NURSE COORDINATOR				50					50
CYCLE 8	120			140	60				320
HOSPITAL PHARMACIST				90					90
MEDICAL DOCTOR	120								120
MEDICAL LABORATORY TECHNICIAN					60				60
NURSE COORDINATOR				50					50
CYCLE 9	120			140	60				320
HOSPITAL PHARMACIST				90					90
MEDICAL DOCTOR	120								120
MEDICAL LABORATORY TECHNICIAN					60				60
NURSE COORDINATOR				50					50
3st RESTAGING	65	60							125
ADMINISTRATIVE STAFF		15							15
CLINICAL RADIOLOGIST		45							45
MEDICAL DOCTOR	65								65
RADIOLOGY TECHNICIAN
CYCLE 10	120			140	60				320
HOSPITAL PHARMACIST				90					90
MEDICAL DOCTOR	120								120
MEDICAL LABORATORY TECHNICIAN					60				60
NURSE COORDINATOR				50					50
CYCLE 11	120			140	60				320
HOSPITAL PHARMACIST				90					90
MEDICAL DOCTOR	120								120
MEDICAL LABORATORY TECHNICIAN					60				60
NURSE COORDINATOR				50					50
CYCLE 12	120			140	60				320
HOSPITAL PHARMACIST				90					90
MEDICAL DOCTOR	120								120
MEDICAL LABORATORY TECHNICIAN					60				60
NURSE COORDINATOR				50					50
4st RESTAGING	65	60							125
ADMINISTRATIVE STAFF		15							15
CLINICAL RADIOLOGIST		45							45
MEDICAL DOCTOR	65								65
RADIOLOGY TECHNICIAN
1st TRIAL MONITORING	300								300
MEDICAL DOCTOR	180								180
STUDY COORDINATOR	120								120
EXIT CANCER VISIT	125				60				185
MEDICAL DOCTOR	125								125
MEDICAL LABORATORY TECHNICIAN					60				60
35-DAY FOLLOW-UP	115				60				175
MEDICAL DOCTOR	115								115
MEDICAL LABORATORY TECHNICIAN					60				60
90-DAY FOLLOW-UP	115				60				175
MEDICAL DOCTOR	115								115
MEDICAL LABORATORY TECHNICIAN					60				60
1st SURVIVAL FOLLOW-UP	100								100
MEDICAL DOCTOR	100								100
2st SURVIVAL FOLLOW-UP	100								100
MEDICAL DOCTOR	100								100
ADMINISTRATIVE ACTIVITY	10								10
STUDY COORDINATOR	10								10
AUDIT	0								0
NOT REQUIRED	0								0
TOTAL	3680	570		1800	1260	120	152.85		7582.85
ACTIVITY POOLS	THORACIC MEDICAL ONCOLOGY	RADIODIAGNOSTIC	NUCLEAR MEDICINE	PHARMACY	CLINICAL LABORATORY	PATHOLOGICAL ANATOMY	CARDIOLOGY	MOLECULAR BIOLOGY	TOTAL
PRE STUDY SITE VISITS	1080	270		120	300	60	132.85	30	1992.85
CARDIOLOGIST							132.85		132.85
CLINICAL RADIOLOGIST		270							270
HOSPITAL PHARMACIST				120					120
LAB TECHNICIAN					60				60
MEDICAL DOCTOR	660								660
MEDICAL LABORATORY TECHNICIAN					240				240
MOLECULAR BIOLOGIST						60		30	90
STUDY COORDINATOR	420								420
ENROLLMENT	145								145
MEDICAL DOCTOR	145								145
SCREENING	215	60			60	60	20	40	455
ADMINISTRATIVE STAFF		15							15
CARDIOLOGIST							20		20
CLINICAL RADIOLOGIST		45							45
MEDICAL DOCTOR	170								170
MEDICAL LABORATORY TECHNICIAN					60				60
MOLECULAR BIOLOGIST						60		40	100
RADIOLOGY TECHNICIAN
STUDY COORDINATOR	45								45
RANDOMIZATION	15								15
MEDICAL DOCTOR	15								15
CYCLE 1	165			60	60			40	325
HOSPITAL PHARMACIST				60					60
MEDICAL DOCTOR	135								135
MEDICAL LABORATORY TECHNICIAN					60				60
MOLECULAR BIOLOGIST								40	40
STUDY COORDINATOR	30								30
1st RESTAGING	65	60							125
ADMINISTRATIVE STAFF		15							15
CLINICAL RADIOLOGIST		45							45
MEDICAL DOCTOR	65								65
RADIOLOGY TECHNICIAN
CYCLE 2	165			60	60			40	325
HOSPITAL PHARMACIST				60					60
MEDICAL DOCTOR	135								135
MEDICAL LABORATORY TECHNICIAN					60				60
MOLECULAR BIOLOGIST								40	40
NURSE COORDINATOR				0					0
STUDY COORDINATOR	30								30
CYCLE 3	165			60	60			40	325
HOSPITAL PHARMACIST				60					60
MEDICAL DOCTOR	135								135
MEDICAL LABORATORY TECHNICIAN					60				60
MOLECULAR BIOLOGIST								40	40
NURSE COORDINATOR				0					0
STUDY COORDINATOR	30								30
2st RESTAGING	130	120							250
ADMINISTRATIVE STAFF		30							30
CLINICAL RADIOLOGIST		90							90
MEDICAL DOCTOR	130								130
RADIOLOGY TECHNICIAN
1st TRIAL MONITORING	300								300
MEDICAL DOCTOR	180								180
STUDY COORDINATOR	120								120
EXIT CANCER VISIT	155				60			40	255
MEDICAL DOCTOR	125								125
MEDICAL LABORATORY TECHNICIAN					60				60
MOLECULAR BIOLOGIST								40	40
STUDY COORDINATOR	30								30
30-DAY FOLLOW-UP	115				60				175
MEDICAL DOCTOR	115								115
MEDICAL LABORATORY TECHNICIAN					60				60
60-DAY FOLLOW-UP	105								105
MEDICAL DOCTOR	105								105
120-DAY FOLLOW-UP	105								105
MEDICAL DOCTOR	105								105
180-DAY FOLLOW-UP	105								105
MEDICAL DOCTOR	105								105
ADMINISTRATIVE ACTIVITY	10								10
STUDY COORDINATOR	10								10
AUDIT	2160	180		140	45		240	30	2795
CARDIOLOGIST							240		240
CLINICAL RADIOLOGIST		180							180
HOSPITAL PHARMACIST				140					140
LAB TECHNICIAN
MEDICAL DOCTOR	1800								1800
MEDICAL LABORATORY TECHNICIAN					45				45
MOLECULAR BIOLOGIST								30	30
STUDY COORDINATOR	360								360
TOTAL	5200	690		440	705	120	392.85	260	7807.85
ACTIVITY POOLS	THORACIC MEDICAL ONCOLOGY	RADIODIAGNOSTIC	NUCLEAR MEDICINE	PHARMACY	CLINICAL LABORATORY	PATHOLOGICAL ANATOMY	CARDIOLOGY	MOLECULAR BIOLOGY	TOTAL
PRE STUDY SITE VISITS	1080	270		120	300	60	132.85	30	1992.85
CARDIOLOGIST							132.85		132.85
CLINICAL RADIOLOGIST		270							270
HOSPITAL PHARMACIST				120					120
LAB TECHNICIAN					60				60
MEDICAL DOCTOR	660								660
MEDICAL LABORATORY TECHNICIAN					240				240
MOLECULAR BIOLOGIST						60		30	90
STUDY COORDINATOR	420								420
ENROLLMENT	145								145
MEDICAL DOCTOR	145								145
SCREENING	215	60			60	60	20	40	455
ADMINISTRATIVE STAFF		15							15
CARDIOLOGIST							20		20
CLINICAL RADIOLOGIST		45							45
MEDICAL DOCTOR	170								170
MEDICAL LABORATORY TECHNICIAN					60				60
MOLECULAR BIOLOGIST						60		40	100
RADIOLOGY TECHNICIAN
STUDY COORDINATOR	45								45
RANDOMIZATION	15								15
MEDICAL DOCTOR	15								15
CYCLE 1	130			140	60			40	370
HOSPITAL PHARMACIST				90					90
MEDICAL DOCTOR	100								100
MEDICAL LABORATORY TECHNICIAN					60				60
MOLECULAR BIOLOGIST								40	40
NURSE COORDINATOR				50					50
STUDY COORDINATOR	30								30
CYCLE 2	130			140	60			40	370
HOSPITAL PHARMACIST				90					90
MEDICAL DOCTOR	100								100
MEDICAL LABORATORY TECHNICIAN					60				60
MOLECULAR BIOLOGIST								40	40
NURSE COORDINATOR				50					50
STUDY COORDINATOR	30								30
1st RESTAGING	65	60							125
ADMINISTRATIVE STAFF		15							15
CLINICAL RADIOLOGIST		45							45
MEDICAL DOCTOR	65								65
RADIOLOGY TECHNICIAN
1st TRIAL MONITORING	300								300
MEDICAL DOCTOR	180								180
STUDY COORDINATOR	120								120
30-DAY FOLLOW-UP	85				60				145
MEDICAL DOCTOR	85								85
MEDICAL LABORATORY TECHNICIAN					60				60
90-DAY FOLLOW-UP	85				60				145
MEDICAL DOCTOR	85								85
MEDICAL LABORATORY TECHNICIAN					60				60
150-DAY FOLLOW-UP	85				60				145
MEDICAL DOCTOR	85								85
MEDICAL LABORATORY TECHNICIAN					60				60
EXIT CANCER VISIT	135				60			40	235
MEDICAL DOCTOR	105								105
MEDICAL LABORATORY TECHNICIAN					60				60
MOLECULAR BIOLOGIST								40	40
STUDY COORDINATOR	30								30
ADMINISTRATIVE ACTIVITY	10								10
STUDY COORDINATOR	10								10
AUDIT
NOT REQUIRED
TOTALE	2480	390		400	720	120	152.85	190	4452.85

## Sheet: ThoracicProfile-Activity
S11 Table. Time spent in clincal trials with Anti PD-1 Inhibitor (11a) , Anti EGFR inhibitor(11b), Anti EGFR Inhibitor(11c)
STAFF PROFILE	THORACIC MEDICAL ONCOLOGY	RADIODIAGNOSTIC	NUCLEAR MEDICINE	PHARMACY	CLINICAL LABORATORY	PATHOLOGICAL ANATOMY	CARDIOLOGY	MOLECULAR BIOLOGY	TOTAL
ADMINISTRATIVE STAFF		75							75
SCREENING		15							15
1st RESTAGING		15							15
2st RESTAGING		15							15
3st RESTAGING		15							15
4st RESTAGING		15							15
CARDIOLOGIST							152.85		152.85
PRE STUDY SITE VISITS							132.85		132.85
SCREENING							20		20
CLINICAL RADIOLOGIST		495							495
PRE STUDY SITE VISITS		270							270
SCREENING		45							45
1st RESTAGING		45							45
2st RESTAGING		45							45
3st RESTAGING		45							45
4st RESTAGING		45							45
HOSPITAL PHARMACIST				1200					1200
PRE STUDY SITE VISITS				120					120
CYCLE 1				90					90
CYCLE 2				90					90
CYCLE 3				90					90
CYCLE 4				90					90
CYCLE 5				90					90
CYCLE 6				90					90
CYCLE 7				90					90
CYCLE 8				90					90
CYCLE 9				90					90
CYCLE 10				90					90
CYCLE 11				90					90
CYCLE 12				90					90
LAB TECHNICIAN					60				60
PRE STUDY SITE VISITS					60				60
MEDICAL DOCTOR	3115								3115
PRE STUDY SITE VISITS	360								360
ENROLLMENT	145								145
SCREENING	160								160
RANDOMIZATION	15								15
CYCLE 1	120								120
CYCLE 2	120								120
CYCLE 3	120								120
1st RESTAGING	65								65
CYCLE 4	120								120
CYCLE 5	120								120
CYCLE 6	120								120
2st RESTAGING	65								65
CYCLE 7	120								120
CYCLE 8	120								120
CYCLE 9	120								120
3st RESTAGING	65								65
CYCLE 10	120								120
CYCLE 11	120								120
CYCLE 12	120								120
4st RESTAGING	65								65
1st TRIAL MONITORING	180								180
EXIT CANCER VISIT	125								125
35-DAY FOLLOW-UP	115								115
90-DAY FOLLOW-UP	115								115
1st SURVIVAL FOLLOW-UP	100								100
2st SURVIVAL FOLLOW-UP	100								100
MEDICAL LABORATORY TECHNICIAN					1200				1200
PRE STUDY SITE VISITS					240				240
SCREENING					60				60
CYCLE 1					60				60
CYCLE 2					60				60
CYCLE 3					60				60
CYCLE 4					60				60
CYCLE 5					60				60
CYCLE 6					60				60
CYCLE 7					60				60
CYCLE 8					60				60
CYCLE 9					60				60
CYCLE 10					60				60
CYCLE 11					60				60
CYCLE 12					60				60
EXIT CANCER VISIT					60				60
35-DAY FOLLOW-UP					60				60
90-DAY FOLLOW-UP					60				60
MOLECULAR BIOLOGIST						120			120
PRE STUDY SITE VISITS						60			60
SCREENING						60			60
NURSE COORDINATOR				600					600
CYCLE 1				50					50
CYCLE 2				50					50
CYCLE 3				50					50
CYCLE 4				50					50
CYCLE 5				50					50
CYCLE 6				50					50
CYCLE 7				50					50
CYCLE 8				50					50
CYCLE 9				50					50
CYCLE 10				50					50
CYCLE 11				50					50
CYCLE 12				50					50
RADIOLOGY TECHNICIAN
SCREENING
1st RESTAGING
2st RESTAGING
3st RESTAGING
4st RESTAGING
STUDY COORDINATOR	565								565
PRE STUDY SITE VISITS	420								420
SCREENING	15								15
1st TRIAL MONITORING	120								120
ADMINISTRATIVE ACTIVITY	10								10
NOT REQUIRED	0								0
AUDIT	0								0
TOTAL	3680	570		1800	1260	120	152.85		7582.85
STAFF PROFILE	THORACIC MEDICAL ONCOLOGY	RADIODIAGNOSTIC	NUCLEAR MEDICINE	PHARMACY	CLINICAL LABORATORY	PATHOLOGICAL ANATOMY	CARDIOLOGY	MOLECULAR BIOLOGY	TOTAL
ADMINISTRATIVE STAFF		60							60
SCREENING		15							15
1st RESTAGING		15							15
2st RESTAGING		30							30
CARDIOLOGIST							392.85		392.85
PRE STUDY SITE VISITS							132.85		132.85
SCREENING							20		20
AUDIT							240		240
CLINICAL RADIOLOGIST		630							630
PRE STUDY SITE VISITS		270							270
SCREENING		45							45
1st RESTAGING		45							45
2st RESTAGING		90							90
AUDIT		180							180
HOSPITAL PHARMACIST				440					440
PRE STUDY SITE VISITS				120					120
CYCLE 1				60					60
CYCLE 2				60					60
CYCLE 3				60					60
AUDIT				140					140
LAB TECHNICIAN					60				60
PRE STUDY SITE VISITS					60				60
AUDIT
MEDICAL DOCTOR	4125								4125
PRE STUDY SITE VISITS	660								660
ENROLLMENT	145								145
SCREENING	170								170
RANDOMIZATION	15								15
CYCLE 1	135								135
1st RESTAGING	65								65
CYCLE 2	135								135
CYCLE 3	135								135
2st RESTAGING	130								130
1st TRIAL MONITORING	180								180
EXIT CANCER VISIT	125								125
30-DAY FOLLOW-UP	115								115
60-DAY FOLLOW-UP	105								105
120-DAY FOLLOW-UP	105								105
180-DAY FOLLOW-UP	105								105
AUDIT	1800								1800
MEDICAL LABORATORY TECHNICIAN					645				645
PRE STUDY SITE VISITS					240				240
SCREENING					60				60
CYCLE 1					60				60
CYCLE 2					60				60
CYCLE 3					60				60
EXIT CANCER VISIT					60				60
30-DAY FOLLOW-UP					60				60
AUDIT					45				45
MOLECULAR BIOLOGIST						120		260	380
PRE STUDY SITE VISITS						60		30	90
SCREENING						60		40	100
CYCLE 1								40	40
CYCLE 2								40	40
CYCLE 3								40	40
EXIT CANCER VISIT								40	40
AUDIT								30	30
NURSE COORDINATOR				0					0
CYCLE 2				0					0
CYCLE 3				0					0
RADIOLOGY TECHNICIAN
SCREENING
1st RESTAGING
2st RESTAGING
STUDY COORDINATOR	1075								1075
PRE STUDY SITE VISITS	420								420
SCREENING	45								45
CYCLE 1	30								30
CYCLE 2	30								30
CYCLE 3	30								30
1st TRIAL MONITORING	120								120
EXIT CANCER VISIT	30								30
ADMINISTRATIVE ACTIVITY	10								10
AUDIT	360								360
TOTAL	5200	690		440	705	120	392.85	260	7807.85
STAFF PROFILE	THORACIC MEDICAL ONCOLOGY	RADIODIAGNOSTIC	NUCLEAR MEDICINE	PHARMACY	CLINICAL LABORATORY	PATHOLOGICAL ANATOMY	CARDIOLOGY	MOLECULAR BIOLOGY	TOTAL
ADMINISTRATIVE STAFF		30							30
SCREENING		15							15
1st RESTAGING		15							15
CARDIOLOGIST							152.85		152.85
PRE STUDY SITE VISITS							132.85		132.85
SCREENING							20		20
CLINICAL RADIOLOGIST		360							360
PRE STUDY SITE VISITS		270							270
SCREENING		45							45
1st RESTAGING		45							45
HOSPITAL PHARMACIST				300					300
PRE STUDY SITE VISITS				120					120
CYCLE 1				90					90
CYCLE 2				90					90
LAB TECHNICIAN					60				60
PRE STUDY SITE VISITS					60				60
MEDICAL DOCTOR	1795								1795
PRE STUDY SITE VISITS	660								660
ENROLLMENT	145								145
SCREENING	170								170
RANDOMIZATION	15								15
CYCLE 1	100								100
CYCLE 2	100								100
1st RESTAGING	65								65
1st TRIAL MONITORING	180								180
30-DAY FOLLOW-UP	85								85
90-DAY FOLLOW-UP	85								85
150-DAY FOLLOW-UP	85								85
EXIT CANCER VISIT	105								105
MEDICAL LABORATORY TECHNICIAN					660				660
PRE STUDY SITE VISITS					240				240
SCREENING					60				60
CYCLE 1					60				60
CYCLE 2					60				60
30-DAY FOLLOW-UP					60				60
90-DAY FOLLOW-UP					60				60
150-DAY FOLLOW-UP					60				60
EXIT CANCER VISIT					60				60
MOLECULAR BIOLOGIST						120		190	310
PRE STUDY SITE VISITS						60		30	90
SCREENING						60		40	100
CYCLE 1								40	40
CYCLE 2								40	40
EXIT CANCER VISIT								40	40
NOT REQUIRED
AUDIT
NURSE COORDINATOR				100					100
CYCLE 1				50					50
CYCLE 2				50					50
RADIOLOGY TECHNICIAN
SCREENING
1st RESTAGING
STUDY COORDINATOR	685								685
PRE STUDY SITE VISITS	420								420
SCREENING	45								45
CYCLE 1	30								30
CYCLE 2	30								30
1st TRIAL MONITORING	120								120
EXIT CANCER VISIT	30								30
ADMINISTRATIVE ACTIVITY	10								10
TOTALE	2480	390		400	720	120	152.85	190	4452.85
