# Supplementary material for: Costs of clinical trials with anticancer biological agents in an Oncologic Italian Cancer Center using the activity-based costing methodology
Source: PLoS One. 2019 Jan 8;14(1):e0210330. doi: 10.1371/journal.pone.0210330 (PMC6324822; doi:10.1371/journal.pone.0210330)
Supplement: S12 Table — Time spent in clinical trials Anti-PD-1 Inhibitor (12a), anti PD-1 Inhibitor (12b) and BRAF Inhibitor (12c). (XLSX) [file pone.0210330.s012.xlsx]

## Sheet: MelanomaActivity-Profile
Web appendix table 12a (Anti PD-1 Inhibitor), table 12b (Anti PD-1 inhibitor), table 12c (BRAF Inhibitor) - TIME SPENT
ACTIVITY POOLS	MELANOMA MEDICAL ONCOLOGY	RADIODIAGNOSTIC	NUCLEAR MEDICINE	PHARMACY	CLINICAL LABORATORY	PATHOLOGICAL ANATOMY	CARDIOLOGY	MOLECULAR BIOLOGY	TOTAL
PRE STUDY SITE VISITS	1045	270		120	300		132.85		1867.85
CARDIOLOGIST							132.85		132.85
CLINICAL RADIOLOGIST		270							270
HOSPITAL PHARMACIST				120					120
LAB TECHNICIAN					60				60
MEDICAL DOCTOR	100								100
MEDICAL LABORATORY TECHNICIAN					240				240
STUDY COORDINATOR	930								930
STUDY NURSE	15								15
ENROLLMENT	95								95
MEDICAL DOCTOR	75								75
STUDY COORDINATOR	20								20
SCREENING	185	60			60		20		325
ADMINISTRATIVE STAFF		15							15
CARDIOLOGIST							20		20
CLINICAL RADIOLOGIST		45							45
MEDICAL DOCTOR	100								100
MEDICAL LABORATORY TECHNICIAN					60				60
RADIOLOGY TECHNICIAN
STUDY COORDINATOR	55								55
STUDY NURSE	30								30
CYCLE 1	130			140	60				330
HOSPITAL PHARMACIST				90					90
MEDICAL DOCTOR	40								40
MEDICAL LABORATORY TECHNICIAN					60				60
NURSE COORDINATOR				50					50
STUDY COORDINATOR	45								45
STUDY NURSE	45								45
CYCLE 2	130			140	60				330
HOSPITAL PHARMACIST				90					90
MEDICAL DOCTOR	40								40
MEDICAL LABORATORY TECHNICIAN					60				60
NURSE COORDINATOR				50					50
STUDY COORDINATOR	45								45
STUDY NURSE	45								45
CYCLE 3	130			140	60				330
HOSPITAL PHARMACIST				90					90
MEDICAL DOCTOR	40								40
MEDICAL LABORATORY TECHNICIAN					60				60
NURSE COORDINATOR				50					50
STUDY COORDINATOR	45								45
STUDY NURSE	45								45
1st TRIAL MONITORING	450								450
MEDICAL DOCTOR	120								120
STUDY COORDINATOR	300								300
STUDY NURSE	30								30
CYCLE 4	130			140	60				330
HOSPITAL PHARMACIST				90					90
MEDICAL DOCTOR	40								40
MEDICAL LABORATORY TECHNICIAN					60				60
NURSE COORDINATOR				50					50
STUDY COORDINATOR	45								45
STUDY NURSE	45								45
CYCLE 5	130			140	60				330
HOSPITAL PHARMACIST				90					90
MEDICAL DOCTOR	40								40
MEDICAL LABORATORY TECHNICIAN					60				60
NURSE COORDINATOR				50					50
STUDY COORDINATOR	45								45
STUDY NURSE	45								45
2st TRIAL MONITORING	450								450
MEDICAL DOCTOR	120								120
STUDY COORDINATOR	300								300
STUDY NURSE	30								30
CYCLE 6	130			140	60				330
HOSPITAL PHARMACIST				90					90
MEDICAL DOCTOR	40								40
MEDICAL LABORATORY TECHNICIAN					60				60
NURSE COORDINATOR				50					50
STUDY COORDINATOR	45								45
STUDY NURSE	45								45
1st RESTAGING	25	60							85
ADMINISTRATIVE STAFF		15							15
CLINICAL RADIOLOGIST		45							45
MEDICAL DOCTOR	5								5
RADIOLOGY TECHNICIAN
STUDY COORDINATOR	20								20
CYCLE 7	130			140	60				330
HOSPITAL PHARMACIST				90					90
MEDICAL DOCTOR	40								40
MEDICAL LABORATORY TECHNICIAN					60				60
NURSE COORDINATOR				50					50
STUDY COORDINATOR	45								45
STUDY NURSE	45								45
3st TRIAL MONITORING	450								450
MEDICAL DOCTOR	120								120
STUDY COORDINATOR	300								300
STUDY NURSE	30								30
CYCLE 8	130			140	60				330
HOSPITAL PHARMACIST				90					90
MEDICAL DOCTOR	40								40
MEDICAL LABORATORY TECHNICIAN					60				60
NURSE COORDINATOR				50					50
STUDY COORDINATOR	45								45
STUDY NURSE	45								45
CYCLE 9	130			140	60				330
HOSPITAL PHARMACIST				90					90
MEDICAL DOCTOR	40								40
MEDICAL LABORATORY TECHNICIAN					60				60
NURSE COORDINATOR				50					50
STUDY COORDINATOR	45								45
STUDY NURSE	45								45
4st TRIAL MONITORING	450								450
MEDICAL DOCTOR	120								120
STUDY COORDINATOR	300								300
STUDY NURSE	30								30
CYCLE 10	130			140	60				330
HOSPITAL PHARMACIST				90					90
MEDICAL DOCTOR	40								40
MEDICAL LABORATORY TECHNICIAN					60				60
NURSE COORDINATOR				50					50
STUDY COORDINATOR	45								45
STUDY NURSE	45								45
CYCLE 11	130			140	60				330
HOSPITAL PHARMACIST				90					90
MEDICAL DOCTOR	40								40
MEDICAL LABORATORY TECHNICIAN					60				60
NURSE COORDINATOR				50					50
STUDY COORDINATOR	45								45
STUDY NURSE	45								45
2st RESTAGING	25	60							85
ADMINISTRATIVE STAFF		15							15
CLINICAL RADIOLOGIST		45							45
MEDICAL DOCTOR	5								5
RADIOLOGY TECHNICIAN
STUDY COORDINATOR	20								20
CYCLE 12	130			140	60				330
HOSPITAL PHARMACIST				90					90
MEDICAL DOCTOR	40								40
MEDICAL LABORATORY TECHNICIAN					60				60
NURSE COORDINATOR				50					50
STUDY COORDINATOR	45								45
STUDY NURSE	45								45
3st RESTAGING	25	60							85
ADMINISTRATIVE STAFF		15							15
CLINICAL RADIOLOGIST		45							45
MEDICAL DOCTOR	5								5
RADIOLOGY TECHNICIAN
STUDY COORDINATOR	20								20
CYCLE 13	130			140	60				330
HOSPITAL PHARMACIST				90					90
MEDICAL DOCTOR	40								40
MEDICAL LABORATORY TECHNICIAN					60				60
NURSE COORDINATOR				50					50
STUDY COORDINATOR	45								45
STUDY NURSE	45								45
CYCLE 14	130			140	60				330
HOSPITAL PHARMACIST				90					90
MEDICAL DOCTOR	40								40
MEDICAL LABORATORY TECHNICIAN					60				60
NURSE COORDINATOR				50					50
STUDY COORDINATOR	45								45
STUDY NURSE	45								45
5st TRIAL MONITORING	450								450
MEDICAL DOCTOR	120								120
STUDY COORDINATOR	300								300
STUDY NURSE	30								30
CYCLE 15	130			140	60				330
HOSPITAL PHARMACIST				90					90
MEDICAL DOCTOR	40								40
MEDICAL LABORATORY TECHNICIAN					60				60
NURSE COORDINATOR				50					50
STUDY COORDINATOR	45								45
STUDY NURSE	45								45
CYCLE 16	130			140	60				330
HOSPITAL PHARMACIST				90					90
MEDICAL DOCTOR	40								40
MEDICAL LABORATORY TECHNICIAN					60				60
NURSE COORDINATOR				50					50
STUDY COORDINATOR	45								45
STUDY NURSE	45								45
4st RESTAGING	25	60							85
ADMINISTRATIVE STAFF		15							15
CLINICAL RADIOLOGIST		45							45
MEDICAL DOCTOR	5								5
RADIOLOGY TECHNICIAN
STUDY COORDINATOR	20								20
EXIT CANCER VISIT	75				60				135
MEDICAL DOCTOR	35								35
MEDICAL LABORATORY TECHNICIAN					60				60
STUDY COORDINATOR	20								20
STUDY NURSE	20								20
30-DAY FOLLOW-UP	70				60				130
MEDICAL DOCTOR	35								35
MEDICAL LABORATORY TECHNICIAN					60				60
STUDY COORDINATOR	15								15
STUDY NURSE	20								20
70-84 DAY FOLLOW-UP	70				60				130
MEDICAL DOCTOR	35								35
MEDICAL LABORATORY TECHNICIAN					60				60
STUDY COORDINATOR	15								15
STUDY NURSE	20								20
174-DAY PHONE FOLLOW-UP	10								10
MEDICAL DOCTOR	5								5
STUDY COORDINATOR	5								5
264-DAY PHONE FOLLOW-UP	10								10
MEDICAL DOCTOR	5								5
STUDY COORDINATOR	5								5
ADMINISTRATIVE ACTIVITY	60								60
STUDY COORDINATOR	60								60
AUDIT	2580	180		140	45		240		3185
CARDIOLOGIST							240		240
CLINICAL RADIOLOGIST		180							180
HOSPITAL PHARMACIST				140					140
LAB TECHNICIAN
MEDICAL DOCTOR	45								45
MEDICAL LABORATORY TECHNICIAN					45				45
STUDY COORDINATOR	2520								2520
STUDY NURSE	15								15
Totale complessivo	8630	750		2500	1545		392.85		13817.9
ACTIVITY POOLS	MELANOMA MEDICAL ONCOLOGY	RADIODIAGNOSTIC	NUCLEAR MEDICINE	PHARMACY	CLINICAL LABORATORY	PATHOLOGICAL ANATOMY	CARDIOLOGY	MOLECULAR BIOLOGY	TOTAL
PRE STUDY SITE VISITS	1045	270		120	300	0	132.85		1867.85
CARDIOLOGIST							132.85		132.85
CLINICAL RADIOLOGIST		270							270
HOSPITAL PHARMACIST				120					120
LAB TECHNICIAN					60				60
MEDICAL DOCTOR	100								100
MEDICAL LABORATORY TECHNICIAN					240				240
MOLECULAR BIOLOGIST						0			0
STUDY COORDINATOR	930								930
STUDY NURSE	15								15
ENROLLMENT	95								95
MEDICAL DOCTOR	75								75
STUDY COORDINATOR	20								20
SCREENING	195	60			60		20		335
ADMINISTRATIVE STAFF		15							15
CARDIOLOGIST							20		20
CLINICAL RADIOLOGIST		45							45
MEDICAL DOCTOR	100								100
MEDICAL LABORATORY TECHNICIAN					60				60
RADIOLOGY TECHNICIAN
STUDY COORDINATOR	65								65
STUDY NURSE	30								30
CYCLE 1	130			140	60				330
HOSPITAL PHARMACIST				90					90
MEDICAL DOCTOR	40								40
MEDICAL LABORATORY TECHNICIAN					60				60
NURSE COORDINATOR				50					50
STUDY COORDINATOR	45								45
STUDY NURSE	45								45
CYCLE 2	130			140	60				330
HOSPITAL PHARMACIST				90					90
MEDICAL DOCTOR	40								40
MEDICAL LABORATORY TECHNICIAN					60				60
NURSE COORDINATOR				50					50
STUDY COORDINATOR	45								45
STUDY NURSE	45								45
1st TRIAL MONITORING	450								450
MEDICAL DOCTOR	120								120
STUDY COORDINATOR	300								300
STUDY NURSE	30								30
CYCLE 3	115			140	60				315
HOSPITAL PHARMACIST				90					90
MEDICAL DOCTOR	40								40
MEDICAL LABORATORY TECHNICIAN					60				60
NURSE COORDINATOR				50					50
STUDY COORDINATOR	30								30
STUDY NURSE	45								45
CYCLE 4	115			140	60				315
HOSPITAL PHARMACIST				90					90
MEDICAL DOCTOR	40								40
MEDICAL LABORATORY TECHNICIAN					60				60
NURSE COORDINATOR				50					50
STUDY COORDINATOR	30								30
STUDY NURSE	45								45
1st RESTAGING	25	60							85
ADMINISTRATIVE STAFF		15							15
CLINICAL RADIOLOGIST		45							45
MEDICAL DOCTOR	5								5
RADIOLOGY TECHNICIAN
STUDY COORDINATOR	20								20
2st TRIAL MONITORING	450								450
MEDICAL DOCTOR	120								120
STUDY COORDINATOR	300								300
STUDY NURSE	30								30
CYCLE 5	110			140	60				310
HOSPITAL PHARMACIST				90					90
MEDICAL DOCTOR	40								40
MEDICAL LABORATORY TECHNICIAN					60				60
NURSE COORDINATOR				50					50
STUDY COORDINATOR	25								25
STUDY NURSE	45								45
CYCLE 6	110			140	60				310
HOSPITAL PHARMACIST				90					90
MEDICAL DOCTOR	40								40
MEDICAL LABORATORY TECHNICIAN					60				60
NURSE COORDINATOR				50					50
STUDY COORDINATOR	25								25
STUDY NURSE	45								45
2st RESTAGING	25	20							45
ADMINISTRATIVE STAFF		15							15
CLINICAL RADIOLOGIST		5							5
MEDICAL DOCTOR	5								5
RADIOLOGY TECHNICIAN
STUDY COORDINATOR	20								20
3st TRIAL MONITORING	450								450
MEDICAL DOCTOR	120								120
STUDY COORDINATOR	300								300
STUDY NURSE	30								30
CYCLE 7	110			140	60				310
HOSPITAL PHARMACIST				90					90
MEDICAL DOCTOR	40								40
MEDICAL LABORATORY TECHNICIAN					60				60
NURSE COORDINATOR				50					50
STUDY COORDINATOR	25								25
STUDY NURSE	45								45
CYCLE 8	110			140	60				310
HOSPITAL PHARMACIST				90					90
MEDICAL DOCTOR	40								40
MEDICAL LABORATORY TECHNICIAN					60				60
NURSE COORDINATOR				50					50
STUDY COORDINATOR	25								25
STUDY NURSE	45								45
4st TRIAL MONITORING	450								450
MEDICAL DOCTOR	120								120
STUDY COORDINATOR	300								300
STUDY NURSE	30								30
3st RESTAGING	25	20							45
ADMINISTRATIVE STAFF		15							15
CLINICAL RADIOLOGIST		5							5
MEDICAL DOCTOR	5								5
RADIOLOGY TECHNICIAN
STUDY COORDINATOR	20								20
CYCLE 9	110			140	60				310
HOSPITAL PHARMACIST				90					90
MEDICAL DOCTOR	40								40
MEDICAL LABORATORY TECHNICIAN					60				60
NURSE COORDINATOR				50					50
STUDY COORDINATOR	25								25
STUDY NURSE	45								45
CYCLE 10	110			140	60				310
HOSPITAL PHARMACIST				90					90
MEDICAL DOCTOR	40								40
MEDICAL LABORATORY TECHNICIAN					60				60
NURSE COORDINATOR				50					50
STUDY COORDINATOR	25								25
STUDY NURSE	45								45
4st RESTAGING	25	20							45
ADMINISTRATIVE STAFF		15							15
CLINICAL RADIOLOGIST		5							5
MEDICAL DOCTOR	5								5
RADIOLOGY TECHNICIAN
STUDY COORDINATOR	20								20
5st TRIAL MONITORING	450								450
MEDICAL DOCTOR	120								120
STUDY COORDINATOR	300								300
STUDY NURSE	30								30
CYCLE 11	110			140	60				310
HOSPITAL PHARMACIST				90					90
MEDICAL DOCTOR	40								40
MEDICAL LABORATORY TECHNICIAN					60				60
NURSE COORDINATOR				50					50
STUDY COORDINATOR	25								25
STUDY NURSE	45								45
CYCLE 12	110			140	60				310
HOSPITAL PHARMACIST				90					90
MEDICAL DOCTOR	40								40
MEDICAL LABORATORY TECHNICIAN					60				60
NURSE COORDINATOR				50					50
STUDY COORDINATOR	25								25
STUDY NURSE	45								45
5st RESTAGING	25	20							45
ADMINISTRATIVE STAFF		15							15
CLINICAL RADIOLOGIST		5							5
MEDICAL DOCTOR	5								5
RADIOLOGY TECHNICIAN
STUDY COORDINATOR	20								20
6st TRIAL MONITORING	450								450
MEDICAL DOCTOR	120								120
STUDY COORDINATOR	300								300
STUDY NURSE	30								30
EXIT CANCER VISIT	75				60				135
MEDICAL DOCTOR	35								35
MEDICAL LABORATORY TECHNICIAN					60				60
STUDY COORDINATOR	20								20
STUDY NURSE	20								20
30-DAY FOLLOW-UP	70				60				130
MEDICAL DOCTOR	35								35
MEDICAL LABORATORY TECHNICIAN					60				60
STUDY COORDINATOR	15								15
STUDY NURSE	20								20
90-DAY FOLLOW-UP	70				60				130
MEDICAL DOCTOR	35								35
MEDICAL LABORATORY TECHNICIAN					60				60
STUDY COORDINATOR	15								15
STUDY NURSE	20								20
180-DAY PHONE FOLLOW-UP	10								10
MEDICAL DOCTOR	5								5
STUDY COORDINATOR	5								5
270-DAY PHONE FOLLOW-UP	10								10
MEDICAL DOCTOR	5								5
STUDY COORDINATOR	5								5
ADMINISTRATIVE ACTIVITY	60								60
STUDY COORDINATOR	60								60
AUDIT	2580	180		140	45		240		3185
CARDIOLOGIST							240		240
CLINICAL RADIOLOGIST		180							180
HOSPITAL PHARMACIST				140					140
LAB TECHNICIAN
MEDICAL DOCTOR	45								45
MEDICAL LABORATORY TECHNICIAN					45				45
STUDY COORDINATOR	2520								2520
STUDY NURSE	15								15
TOTAL	8405	650		1940	1305	0	392.85		12692.9
ACTIVITY POOLS	MELANOMA MEDICAL ONCOLOGY	RADIODIAGNOSTIC	NUCLEAR MEDICINE	PHARMACY	CLINICAL LABORATORY	PATHOLOGICAL ANATOMY	CARDIOLOGY	MOLECULAR BIOLOGY	TOTAL
PRE STUDY SITE VISITS	1045	270		120	300		132.85		1867.85
CARDIOLOGIST							132.85		132.85
CLINICAL RADIOLOGIST		270							270
HOSPITAL PHARMACIST				120					120
LAB TECHNICIAN					60				60
MEDICAL DOCTOR	100								100
MEDICAL LABORATORY TECHNICIAN					240				240
STUDY COORDINATOR	930								930
STUDY NURSE	15								15
ENROLLMENT	95								95
MEDICAL DOCTOR	75								75
STUDY COORDINATOR	20								20
SCREENING	185	60			60		20		325
ADMINISTRATIVE STAFF		15							15
CARDIOLOGIST							20		20
CLINICAL RADIOLOGIST		45							45
MEDICAL DOCTOR	100								100
MEDICAL LABORATORY TECHNICIAN					60				60
RADIOLOGY TECHNICIAN
STUDY COORDINATOR	55								55
STUDY NURSE	30								30
CYCLE 1	120			60	60				240
HOSPITAL PHARMACIST				60					60
MEDICAL DOCTOR	45								45
MEDICAL LABORATORY TECHNICIAN					60				60
STUDY COORDINATOR	45								45
STUDY NURSE	30								30
1st TRIAL MONITORING	450								450
MEDICAL DOCTOR	120								120
STUDY COORDINATOR	300								300
STUDY NURSE	30								30
CYCLE 2	120			60	60				240
HOSPITAL PHARMACIST				60					60
MEDICAL DOCTOR	45								45
MEDICAL LABORATORY TECHNICIAN					60				60
STUDY COORDINATOR	45								45
STUDY NURSE	30								30
1st RESTAGING	25	60							85
ADMINISTRATIVE STAFF		15							15
CLINICAL RADIOLOGIST		45							45
MEDICAL DOCTOR	5								5
RADIOLOGY TECHNICIAN
STUDY COORDINATOR	20								20
CYCLE 3	120			60	60				240
HOSPITAL PHARMACIST				60					60
MEDICAL DOCTOR	45								45
MEDICAL LABORATORY TECHNICIAN					60				60
STUDY COORDINATOR	45								45
STUDY NURSE	30								30
2st TRIAL MONITORING	450								450
MEDICAL DOCTOR	120								120
STUDY COORDINATOR	300								300
STUDY NURSE	30								30
CYCLE 4	120			60	60				240
HOSPITAL PHARMACIST				60					60
MEDICAL DOCTOR	45								45
MEDICAL LABORATORY TECHNICIAN					60				60
STUDY COORDINATOR	45								45
STUDY NURSE	30								30
2st RESTAGING	25	60							85
ADMINISTRATIVE STAFF		15							15
CLINICAL RADIOLOGIST		45							45
MEDICAL DOCTOR	5								5
RADIOLOGY TECHNICIAN
STUDY COORDINATOR	20								20
CYCLE 5	120			60	60				240
HOSPITAL PHARMACIST				60					60
MEDICAL DOCTOR	45								45
MEDICAL LABORATORY TECHNICIAN					60				60
STUDY COORDINATOR	45								45
STUDY NURSE	30								30
3st TRIAL MONITORING	450								450
MEDICAL DOCTOR	120								120
STUDY COORDINATOR	300								300
STUDY NURSE	30								30
CYCLE 6	120			60	60				240
HOSPITAL PHARMACIST				60					60
MEDICAL DOCTOR	45								45
MEDICAL LABORATORY TECHNICIAN					60				60
STUDY COORDINATOR	45								45
STUDY NURSE	30								30
3st RESTAGING	25	60							85
ADMINISTRATIVE STAFF		15							15
CLINICAL RADIOLOGIST		45							45
MEDICAL DOCTOR	5								5
RADIOLOGY TECHNICIAN
STUDY COORDINATOR	20								20
CYCLE 7	120			60	60				240
HOSPITAL PHARMACIST				60					60
MEDICAL DOCTOR	45								45
MEDICAL LABORATORY TECHNICIAN					60				60
STUDY COORDINATOR	45								45
STUDY NURSE	30								30
4st TRIAL MONITORING	450								450
MEDICAL DOCTOR	120								120
STUDY COORDINATOR	300								300
STUDY NURSE	30								30
CYCLE 8	120			60	60				240
HOSPITAL PHARMACIST				60					60
MEDICAL DOCTOR	45								45
MEDICAL LABORATORY TECHNICIAN					60				60
STUDY COORDINATOR	45								45
STUDY NURSE	30								30
4st RESTAGING	25	60							85
ADMINISTRATIVE STAFF		15							15
CLINICAL RADIOLOGIST		45							45
MEDICAL DOCTOR	5								5
RADIOLOGY TECHNICIAN
STUDY COORDINATOR	20								20
CYCLE 9	120			60	60				240
HOSPITAL PHARMACIST				60					60
MEDICAL DOCTOR	45								45
MEDICAL LABORATORY TECHNICIAN					60				60
STUDY COORDINATOR	45								45
STUDY NURSE	30								30
5st TRIAL MONITORING	450								450
MEDICAL DOCTOR	120								120
STUDY COORDINATOR	300								300
STUDY NURSE	30								30
CYCLE 10	120			60	60				240
HOSPITAL PHARMACIST				60					60
MEDICAL DOCTOR	45								45
MEDICAL LABORATORY TECHNICIAN					60				60
STUDY COORDINATOR	45								45
STUDY NURSE	30								30
5st RESTAGING	25	60							85
ADMINISTRATIVE STAFF		15							15
CLINICAL RADIOLOGIST		45							45
MEDICAL DOCTOR	5								5
RADIOLOGY TECHNICIAN
STUDY COORDINATOR	20								20
EXIT CANCER VISIT	75				60				135
MEDICAL DOCTOR	35								35
MEDICAL LABORATORY TECHNICIAN					60				60
STUDY COORDINATOR	20								20
STUDY NURSE	20								20
30-DAY FOLLOW-UP	70				60				130
MEDICAL DOCTOR	35								35
MEDICAL LABORATORY TECHNICIAN					60				60
STUDY COORDINATOR	15								15
STUDY NURSE	20								20
90-DAY FOLLOW-UP	70				60				130
MEDICAL DOCTOR	35								35
MEDICAL LABORATORY TECHNICIAN					60				60
STUDY COORDINATOR	15								15
STUDY NURSE	20								20
180-DAY PHONE FOLLOW-UP	10								10
MEDICAL DOCTOR	5								5
STUDY COORDINATOR	5								5
270-DAY PHONE FOLLOW-UP	10								10
MEDICAL DOCTOR	5								5
STUDY COORDINATOR	5								5
ADMINISTRATIVE ACTIVITY	60								60
STUDY COORDINATOR	60								60
AUDIT	2580	180		140	45		240		3185
CARDIOLOGIST							240		240
CLINICAL RADIOLOGIST		180							180
HOSPITAL PHARMACIST				140					140
LAB TECHNICIAN
MEDICAL DOCTOR	45								45
MEDICAL LABORATORY TECHNICIAN					45				45
STUDY COORDINATOR	2520								2520
STUDY NURSE	15								15
TOTAL	7775	810		860	1185		392.85		11022.9

## Sheet: MelanomaProfile-Activity
S12 Table. Time spent in clinical trials with Anti PD-1 Inhibitor(12a), Anti PD-1 inhibitor(12b), BRAF Inhibitor(12c)
STAFF PROFILE	MELANOMA MEDICAL ONCOLOGY	RADIODIAGNOSTIC	NUCLEAR MEDICINE	PHARMACY	CLINICAL LABORATORY	PATHOLOGICAL ANATOMY	CARDIOLOGY	MOLECULAR BIOLOGY	TOTAL
ADMINISTRATIVE STAFF		75							75
SCREENING		15							15
1st RESTAGING		15							15
2st RESTAGING		15							15
3st RESTAGING		15							15
4st RESTAGING		15							15
CARDIOLOGIST							392.85		392.85
PRE STUDY SITE VISITS							132.85		132.85
SCREENING							20		20
AUDIT							240		240
CLINICAL RADIOLOGIST		675							675
PRE STUDY SITE VISITS		270							270
SCREENING		45							45
1st RESTAGING		45							45
2st RESTAGING		45							45
3st RESTAGING		45							45
4st RESTAGING		45							45
AUDIT		180							180
HOSPITAL PHARMACIST				1700					1700
PRE STUDY SITE VISITS				120					120
CYCLE 1				90					90
CYCLE 2				90					90
CYCLE 3				90					90
CYCLE 4				90					90
CYCLE 5				90					90
CYCLE 6				90					90
CYCLE 7				90					90
CYCLE 8				90					90
CYCLE 9				90					90
CYCLE 10				90					90
CYCLE 11				90					90
CYCLE 12				90					90
CYCLE 13				90					90
CYCLE 14				90					90
CYCLE 15				90					90
CYCLE 16				90					90
AUDIT				140					140
LAB TECHNICIAN					60				60
PRE STUDY SITE VISITS					60				60
AUDIT
MEDICAL DOCTOR	1695								1695
PRE STUDY SITE VISITS	100								100
ENROLLMENT	75								75
SCREENING	100								100
CYCLE 1	40								40
CYCLE 2	40								40
CYCLE 3	40								40
1st TRIAL MONITORING	120								120
CYCLE 4	40								40
CYCLE 5	40								40
2st TRIAL MONITORING	120								120
CYCLE 6	40								40
1st RESTAGING	5								5
CYCLE 7	40								40
3st TRIAL MONITORING	120								120
CYCLE 8	40								40
CYCLE 9	40								40
4st TRIAL MONITORING	120								120
CYCLE 10	40								40
CYCLE 11	40								40
2st RESTAGING	5								5
CYCLE 12	40								40
3st RESTAGING	5								5
CYCLE 13	40								40
CYCLE 14	40								40
5st TRIAL MONITORING	120								120
CYCLE 15	40								40
CYCLE 16	40								40
4st RESTAGING	5								5
EXIT CANCER VISIT	35								35
30-DAY FOLLOW-UP	35								35
70-84 DAY FOLLOW-UP	35								35
174-DAY PHONE FOLLOW-UP	5								5
264-DAY PHONE FOLLOW-UP	5								5
AUDIT	45								45
MEDICAL LABORATORY TECHNICIAN					1485				1485
PRE STUDY SITE VISITS					240				240
SCREENING					60				60
CYCLE 1					60				60
CYCLE 2					60				60
CYCLE 3					60				60
CYCLE 4					60				60
CYCLE 5					60				60
CYCLE 6					60				60
CYCLE 7					60				60
CYCLE 8					60				60
CYCLE 9					60				60
CYCLE 10					60				60
CYCLE 11					60				60
CYCLE 12					60				60
CYCLE 13					60				60
CYCLE 14					60				60
CYCLE 15					60				60
CYCLE 16					60				60
EXIT CANCER VISIT					60				60
30-DAY FOLLOW-UP					60				60
70-84 DAY FOLLOW-UP					60				60
AUDIT					45				45
NURSE COORDINATOR				800					800
CYCLE 1				50					50
CYCLE 2				50					50
CYCLE 3				50					50
CYCLE 4				50					50
CYCLE 5				50					50
CYCLE 6				50					50
CYCLE 7				50					50
CYCLE 8				50					50
CYCLE 9				50					50
CYCLE 10				50					50
CYCLE 11				50					50
CYCLE 12				50					50
CYCLE 13				50					50
CYCLE 14				50					50
CYCLE 15				50					50
CYCLE 16				50					50
RADIOLOGY TECHNICIAN
SCREENING
1st RESTAGING
2st RESTAGING
3st RESTAGING
4st RESTAGING
STUDY COORDINATOR	5945								5945
PRE STUDY SITE VISITS	930								930
ENROLLMENT	20								20
SCREENING	55								55
CYCLE 1	45								45
CYCLE 2	45								45
CYCLE 3	45								45
1st TRIAL MONITORING	300								300
CYCLE 4	45								45
CYCLE 5	45								45
2st TRIAL MONITORING	300								300
CYCLE 6	45								45
1st RESTAGING	20								20
CYCLE 7	45								45
3st TRIAL MONITORING	300								300
CYCLE 8	45								45
CYCLE 9	45								45
4st TRIAL MONITORING	300								300
CYCLE 10	45								45
CYCLE 11	45								45
2st RESTAGING	20								20
CYCLE 12	45								45
3st RESTAGING	20								20
CYCLE 13	45								45
CYCLE 14	45								45
5st TRIAL MONITORING	300								300
CYCLE 15	45								45
CYCLE 16	45								45
4st RESTAGING	20								20
EXIT CANCER VISIT	20								20
30-DAY FOLLOW-UP	15								15
70-84 DAY FOLLOW-UP	15								15
174-DAY PHONE FOLLOW-UP	5								5
264-DAY PHONE FOLLOW-UP	5								5
ADMINISTRATIVE ACTIVITY	60								60
AUDIT	2520								2520
STUDY NURSE	990								990
PRE STUDY SITE VISITS	15								15
SCREENING	30								30
CYCLE 1	45								45
CYCLE 2	45								45
CYCLE 3	45								45
1st TRIAL MONITORING	30								30
CYCLE 4	45								45
CYCLE 5	45								45
2st TRIAL MONITORING	30								30
CYCLE 6	45								45
CYCLE 7	45								45
3st TRIAL MONITORING	30								30
CYCLE 8	45								45
CYCLE 9	45								45
4st TRIAL MONITORING	30								30
CYCLE 10	45								45
CYCLE 11	45								45
CYCLE 12	45								45
CYCLE 13	45								45
CYCLE 14	45								45
5st TRIAL MONITORING	30								30
CYCLE 15	45								45
CYCLE 16	45								45
EXIT CANCER VISIT	20								20
30-DAY FOLLOW-UP	20								20
70-84 DAY FOLLOW-UP	20								20
AUDIT	15								15
Totale complessivo	8630	750		2500	1545		392.85		13817.9
STAFF PROFILE	MELANOMA MEDICAL ONCOLOGY	RADIODIAGNOSTIC	NUCLEAR MEDICINE	PHARMACY	CLINICAL LABORATORY	PATHOLOGICAL ANATOMY	CARDIOLOGY	MOLECULAR BIOLOGY	TOTAL
ADMINISTRATIVE STAFF		90							90
SCREENING		15							15
1st RESTAGING		15							15
2st RESTAGING		15							15
3st RESTAGING		15							15
4st RESTAGING		15							15
5st RESTAGING		15							15
CARDIOLOGIST							392.85		392.85
PRE STUDY SITE VISITS							132.85		132.85
SCREENING							20		20
AUDIT							240		240
CLINICAL RADIOLOGIST		560							560
PRE STUDY SITE VISITS		270							270
SCREENING		45							45
1st RESTAGING		45							45
2st RESTAGING		5							5
3st RESTAGING		5							5
4st RESTAGING		5							5
5st RESTAGING		5							5
AUDIT		180							180
HOSPITAL PHARMACIST				1340					1340
PRE STUDY SITE VISITS				120					120
CYCLE 1				90					90
CYCLE 2				90					90
CYCLE 3				90					90
CYCLE 4				90					90
CYCLE 5				90					90
CYCLE 6				90					90
CYCLE 7				90					90
CYCLE 8				90					90
CYCLE 9				90					90
CYCLE 10				90					90
CYCLE 11				90					90
CYCLE 12				90					90
AUDIT				140					140
LAB TECHNICIAN					60				60
PRE STUDY SITE VISITS					60				60
AUDIT
MEDICAL DOCTOR	1660								1660
PRE STUDY SITE VISITS	100								100
ENROLLMENT	75								75
SCREENING	100								100
CYCLE 1	40								40
CYCLE 2	40								40
1st TRIAL MONITORING	120								120
CYCLE 3	40								40
CYCLE 4	40								40
1st RESTAGING	5								5
2st TRIAL MONITORING	120								120
CYCLE 5	40								40
CYCLE 6	40								40
2st RESTAGING	5								5
3st TRIAL MONITORING	120								120
CYCLE 7	40								40
CYCLE 8	40								40
4st TRIAL MONITORING	120								120
3st RESTAGING	5								5
CYCLE 9	40								40
CYCLE 10	40								40
4st RESTAGING	5								5
5st TRIAL MONITORING	120								120
CYCLE 11	40								40
CYCLE 12	40								40
5st RESTAGING	5								5
6st TRIAL MONITORING	120								120
EXIT CANCER VISIT	35								35
30-DAY FOLLOW-UP	35								35
90-DAY FOLLOW-UP	35								35
180-DAY PHONE FOLLOW-UP	5								5
270-DAY PHONE FOLLOW-UP	5								5
AUDIT	45								45
MEDICAL LABORATORY TECHNICIAN					1245				1245
PRE STUDY SITE VISITS					240				240
SCREENING					60				60
CYCLE 1					60				60
CYCLE 2					60				60
CYCLE 3					60				60
CYCLE 4					60				60
CYCLE 5					60				60
CYCLE 6					60				60
CYCLE 7					60				60
CYCLE 8					60				60
CYCLE 9					60				60
CYCLE 10					60				60
CYCLE 11					60				60
CYCLE 12					60				60
EXIT CANCER VISIT					60				60
30-DAY FOLLOW-UP					60				60
90-DAY FOLLOW-UP					60				60
AUDIT					45				45
MOLECULAR BIOLOGIST						0			0
PRE STUDY SITE VISITS						0			0
NURSE COORDINATOR				600					600
CYCLE 1				50					50
CYCLE 2				50					50
CYCLE 3				50					50
CYCLE 4				50					50
CYCLE 5				50					50
CYCLE 6				50					50
CYCLE 7				50					50
CYCLE 8				50					50
CYCLE 9				50					50
CYCLE 10				50					50
CYCLE 11				50					50
CYCLE 12				50					50
RADIOLOGY TECHNICIAN
SCREENING
1st RESTAGING
2st RESTAGING
3st RESTAGING
4st RESTAGING
5st RESTAGING
STUDY COORDINATOR	5905								5905
PRE STUDY SITE VISITS	930								930
ENROLLMENT	20								20
SCREENING	65								65
CYCLE 1	45								45
CYCLE 2	45								45
1st TRIAL MONITORING	300								300
CYCLE 3	30								30
CYCLE 4	30								30
1st RESTAGING	20								20
2st TRIAL MONITORING	300								300
CYCLE 5	25								25
CYCLE 6	25								25
2st RESTAGING	20								20
3st TRIAL MONITORING	300								300
CYCLE 7	25								25
CYCLE 8	25								25
4st TRIAL MONITORING	300								300
3st RESTAGING	20								20
CYCLE 9	25								25
CYCLE 10	25								25
4st RESTAGING	20								20
5st TRIAL MONITORING	300								300
CYCLE 11	25								25
CYCLE 12	25								25
5st RESTAGING	20								20
6st TRIAL MONITORING	300								300
EXIT CANCER VISIT	20								20
30-DAY FOLLOW-UP	15								15
90-DAY FOLLOW-UP	15								15
180-DAY PHONE FOLLOW-UP	5								5
270-DAY PHONE FOLLOW-UP	5								5
ADMINISTRATIVE ACTIVITY	60								60
AUDIT	2520								2520
STUDY NURSE	840								840
PRE STUDY SITE VISITS	15								15
SCREENING	30								30
CYCLE 1	45								45
CYCLE 2	45								45
1st TRIAL MONITORING	30								30
CYCLE 3	45								45
CYCLE 4	45								45
2st TRIAL MONITORING	30								30
CYCLE 5	45								45
CYCLE 6	45								45
3st TRIAL MONITORING	30								30
CYCLE 7	45								45
CYCLE 8	45								45
4st TRIAL MONITORING	30								30
CYCLE 9	45								45
CYCLE 10	45								45
5st TRIAL MONITORING	30								30
CYCLE 11	45								45
CYCLE 12	45								45
6st TRIAL MONITORING	30								30
EXIT CANCER VISIT	20								20
30-DAY FOLLOW-UP	20								20
90-DAY FOLLOW-UP	20								20
AUDIT	15								15
TOTAL	8405	650		1940	1305	0	392.85		12692.9
STAFF PROFILE	MELANOMA MEDICAL ONCOLOGY	RADIODIAGNOSTIC	NUCLEAR MEDICINE	PHARMACY	CLINICAL LABORATORY	PATHOLOGICAL ANATOMY	CARDIOLOGY	MOLECULAR BIOLOGY	TOTAL
ADMINISTRATIVE STAFF		90							90
SCREENING		15							15
1st RESTAGING		15							15
2st RESTAGING		15							15
3st RESTAGING		15							15
4st RESTAGING		15							15
5st RESTAGING		15							15
CARDIOLOGIST							392.85		392.85
PRE STUDY SITE VISITS							132.85		132.85
SCREENING							20		20
AUDIT							240		240
CLINICAL RADIOLOGIST		720							720
PRE STUDY SITE VISITS		270							270
SCREENING		45							45
1st RESTAGING		45							45
2st RESTAGING		45							45
3st RESTAGING		45							45
4st RESTAGING		45							45
5st RESTAGING		45							45
AUDIT		180							180
HOSPITAL PHARMACIST				860					860
PRE STUDY SITE VISITS				120					120
CYCLE 1				60					60
CYCLE 2				60					60
CYCLE 3				60					60
CYCLE 4				60					60
CYCLE 5				60					60
CYCLE 6				60					60
CYCLE 7				60					60
CYCLE 8				60					60
CYCLE 9				60					60
CYCLE 10				60					60
AUDIT				140					140
LAB TECHNICIAN					60				60
PRE STUDY SITE VISITS					60				60
AUDIT
MEDICAL DOCTOR	1510								1510
PRE STUDY SITE VISITS	100								100
ENROLLMENT	75								75
SCREENING	100								100
CYCLE 1	45								45
1st TRIAL MONITORING	120								120
CYCLE 2	45								45
1st RESTAGING	5								5
CYCLE 3	45								45
2st TRIAL MONITORING	120								120
CYCLE 4	45								45
2st RESTAGING	5								5
CYCLE 5	45								45
3st TRIAL MONITORING	120								120
CYCLE 6	45								45
3st RESTAGING	5								5
CYCLE 7	45								45
4st TRIAL MONITORING	120								120
CYCLE 8	45								45
4st RESTAGING	5								5
CYCLE 9	45								45
5st TRIAL MONITORING	120								120
CYCLE 10	45								45
5st RESTAGING	5								5
EXIT CANCER VISIT	35								35
30-DAY FOLLOW-UP	35								35
90-DAY FOLLOW-UP	35								35
180-DAY PHONE FOLLOW-UP	5								5
270-DAY PHONE FOLLOW-UP	5								5
AUDIT	45								45
MEDICAL LABORATORY TECHNICIAN					1125				1125
PRE STUDY SITE VISITS					240				240
SCREENING					60				60
CYCLE 1					60				60
CYCLE 2					60				60
CYCLE 3					60				60
CYCLE 4					60				60
CYCLE 5					60				60
CYCLE 6					60				60
CYCLE 7					60				60
CYCLE 8					60				60
CYCLE 9					60				60
CYCLE 10					60				60
EXIT CANCER VISIT					60				60
30-DAY FOLLOW-UP					60				60
90-DAY FOLLOW-UP					60				60
AUDIT					45				45
RADIOLOGY TECHNICIAN
SCREENING
1st RESTAGING
2st RESTAGING
3st RESTAGING
4st RESTAGING
5st RESTAGING
STUDY COORDINATOR	5695								5695
PRE STUDY SITE VISITS	930								930
ENROLLMENT	20								20
SCREENING	55								55
CYCLE 1	45								45
1st TRIAL MONITORING	300								300
CYCLE 2	45								45
1st RESTAGING	20								20
CYCLE 3	45								45
2st TRIAL MONITORING	300								300
CYCLE 4	45								45
2st RESTAGING	20								20
CYCLE 5	45								45
3st TRIAL MONITORING	300								300
CYCLE 6	45								45
3st RESTAGING	20								20
CYCLE 7	45								45
4st TRIAL MONITORING	300								300
CYCLE 8	45								45
4st RESTAGING	20								20
CYCLE 9	45								45
5st TRIAL MONITORING	300								300
CYCLE 10	45								45
5st RESTAGING	20								20
EXIT CANCER VISIT	20								20
30-DAY FOLLOW-UP	15								15
90-DAY FOLLOW-UP	15								15
180-DAY PHONE FOLLOW-UP	5								5
270-DAY PHONE FOLLOW-UP	5								5
ADMINISTRATIVE ACTIVITY	60								60
AUDIT	2520								2520
STUDY NURSE	570								570
PRE STUDY SITE VISITS	15								15
SCREENING	30								30
CYCLE 1	30								30
1st TRIAL MONITORING	30								30
CYCLE 2	30								30
CYCLE 3	30								30
2st TRIAL MONITORING	30								30
CYCLE 4	30								30
CYCLE 5	30								30
3st TRIAL MONITORING	30								30
CYCLE 6	30								30
CYCLE 7	30								30
4st TRIAL MONITORING	30								30
CYCLE 8	30								30
CYCLE 9	30								30
5st TRIAL MONITORING	30								30
CYCLE 10	30								30
EXIT CANCER VISIT	20								20
30-DAY FOLLOW-UP	20								20
90-DAY FOLLOW-UP	20								20
AUDIT	15								15
TOTAL	7775	810		860	1185		392.85		11022.9
