# Supplementary material for: Costs of clinical trials with anticancer biological agents in an Oncologic Italian Cancer Center using the activity-based costing methodology
Source: PLoS One. 2019 Jan 8;14(1):e0210330. doi: 10.1371/journal.pone.0210330 (PMC6324822; doi:10.1371/journal.pone.0210330)
Supplement: S13 Table — (XLSX) [file pone.0210330.s013.xlsx]

## Sheet: Foglio1
S13 Table. Hour rate min and max
STAFF PROFILE	Min di HOUR RATE	Max di HOUR RATE			Etichette di riga	Min di HOUR RATE	Max di HOUR RATE
ADMINISTRATIVE STAFF	12.3016	31.0903			ADMINISTRATIVE STAFF	12.3016	31.0903
CARDIOLOGIST	57.8591	84.8948			ARIEL 3	12.3016	31.0903
CLINICAL RADIOLOGIST	47.2424	84.5942			BR-26	12.3016	31.0903
HOSPITAL PHARMACIST	6.06151	68.6529			CA209-172	12.3016	31.0903
LAB TECHNICIAN	22.3491	28.4281			MK3475-002	12.3016	31.0903
MEDICAL DOCTOR	11.376	95.7747			SOLO 1	12.3016	31.0903
MEDICAL LABORATORY TECHNICIAN	22.3491	84.0025			MK 3475-045	12.3016	31.0903
MOLECULAR BIOLOGIST	17.6848	95.7833			CHECKMATE 026	12.3016	31.0903
NUCLEAR MEDICINE TECHNICIAN	28.7609	28.7609			U31287-A-U301	12.3016	31.0903
NURSE COORDINATOR	28.3176	28.3176			MO25515	12.3016	31.0903
RADIOLOGY TECHNICIAN	28.6128	28.7606			CARDIOLOGIST	57.8591	84.8948
STUDY COORDINATOR	11.376	20.4828			ARIEL 3	57.8591	84.8948
STUDY NURSE	11.4129	13.2275			BR-26	57.8591	84.8948
					CA209-172	57.8591	84.8948
					MK3475-002	57.8591	84.8948
					SOLO 1	57.8591	84.8948
					MK 3475-045	57.8591	84.8948
					CHECKMATE 026	57.8591	84.8948
					U31287-A-U301	57.8591	84.8948
					MO25515	57.8591	84.8948
					CLINICAL RADIOLOGIST	47.2424	84.5942
					ARIEL 3	47.2424	80.6847
					BR-26	47.2424	80.6847
					CA209-172	47.2424	80.6847
					MK3475-002	47.2424	80.6847
					SOLO 1	47.2424	84.5942
					MK 3475-045	47.2424	84.5942
					CHECKMATE 026	47.2424	80.6847
					U31287-A-U301	47.2424	80.6847
					MO25515	47.2424	80.6847
					HOSPITAL PHARMACIST	6.06151	68.6529
					ARIEL 3	6.06151	68.6529
					BR-26	6.06151	68.6529
					CA209-172	6.06151	68.6529
					MK3475-002	6.06151	68.6529
					SOLO 1	6.06151	68.6529
					MK 3475-045	6.06151	68.6529
					CHECKMATE 026	6.06151	68.6529
					U31287-A-U301	6.06151	68.6529
					MO25515	6.06151	68.6529
					LAB TECHNICIAN	22.3491	28.4281
					ARIEL 3	22.3491	28.4281
					BR-26	22.3491	28.4281
					CA209-172	23.7834	28.4281
					MK3475-002	23.7834	28.4281
					SOLO 1	22.3491	28.4281
					MK 3475-045	22.3491	28.4281
					CHECKMATE 026	28.4281	28.4281
					U31287-A-U301	28.4281	28.4281
					MO25515	23.7834	28.4281
					MEDICAL DOCTOR	11.376	95.7747
					ARIEL 3	11.376	95.7747
					BR-26	20.5159	82.5154
					CA209-172	18.797	83.4
					MK3475-002	18.797	83.4
					SOLO 1	19.4013	95.7747
					MK 3475-045	11.376	95.7747
					CHECKMATE 026	20.5159	82.5154
					U31287-A-U301	20.5159	82.5154
					MO25515	18.797	83.4
					MEDICAL LABORATORY TECHNICIAN	22.3491	84.0025
					ARIEL 3	40.1268	84.0025
					BR-26	40.1268	84.0025
					CA209-172	22.3491	84.0025
					MK3475-002	22.3491	84.0025
					SOLO 1	40.1268	84.0025
					MK 3475-045	40.1268	84.0025
					CHECKMATE 026	40.1268	84.0025
					U31287-A-U301	40.1268	84.0025
					MO25515	22.3491	84.0025
					MOLECULAR BIOLOGIST	17.6848	95.7833
					BR-26	17.6848	95.7833
					CHECKMATE 026	57.8591	57.8591
					U31287-A-U301	17.6848	95.7833
					NUCLEAR MEDICINE TECHNICIAN	28.7609	28.7609
					SOLO 1	28.7609	28.7609
					MK 3475-045	28.7609	28.7609
					NURSE COORDINATOR	28.3176	28.3176
					BR-26	28.3176	28.3176
					CA209-172	28.3176	28.3176
					MK3475-002	28.3176	28.3176
					SOLO 1	28.3176	28.3176
					MK 3475-045	28.3176	28.3176
					CHECKMATE 026	28.3176	28.3176
					U31287-A-U301	28.3176	28.3176
					RADIOLOGY TECHNICIAN	28.6128	28.7606
					ARIEL 3	28.6128	28.7606
					BR-26	28.6128	28.7606
					CA209-172	28.6128	28.7606
					MK3475-002	28.6128	28.7606
					SOLO 1	28.6128	28.7606
					MK 3475-045	28.6128	28.7606
					CHECKMATE 026	28.6128	28.7606
					U31287-A-U301	28.6128	28.7606
					MO25515	28.6128	28.7606
					STUDY COORDINATOR	11.376	20.4828
					ARIEL 3	11.9907	20.4828
					BR-26	12.7778	12.7778
					CA209-172	18.797	18.797
					MK3475-002	18.797	18.797
					SOLO 1	11.376	20.4828
					MK 3475-045	11.9907	20.4828
					CHECKMATE 026	12.7778	12.7778
					U31287-A-U301	12.7778	12.7778
					MO25515	18.797	18.797
					STUDY NURSE	11.4129	13.2275
					ARIEL 3	11.4129	12.047
					CA209-172	13.2275	13.2275
					MK3475-002	13.2275	13.2275
					SOLO 1	11.4129	12.047
					MK 3475-045	11.4129	12.047
					MO25515	13.2275	13.2275
