# Supplementary material for: Costs of clinical trials with anticancer biological agents in an Oncologic Italian Cancer Center using the activity-based costing methodology
Source: PLoS One. 2019 Jan 8;14(1):e0210330. doi: 10.1371/journal.pone.0210330 (PMC6324822; doi:10.1371/journal.pone.0210330)
Supplement: S15 Table — (XLSX) [file pone.0210330.s015.xlsx]

## Sheet: Data
		S15 Table. Example of collected data of a clinical trial used to estimate the ”per patient” total cost
ACTIVITY POOL	MAIN ACTIVITY	USED RESOURCE	STAFF ROLE	RESOURCE IDENTIFICATION	VALORISATION NOTE	RESOURCE DRIVER	DRIVER MEASURE	DRIVER VALUE	THORACIC MEDICAL ONCOLOGY	RADIODIAGNOSTIC SERVICE 1	RADIODIAGNOSTIC SERVICE 2	NUCLEAR MEDICINE	PHARMACY SERVICE	CLINICAL LABORATORY SERVICE	PATHOLOGICAL ANATOMY	CARDIOLOGY WARD	MOLECULAR BIOLOGY	TOTAL	ACTIVITY COST POOL
PRE STUDY	REVIEW THE ADEQUACY OF THE SITE	THORACIC MEDICAL ONCOLOGY STAFF	SENIOR	OMISSIS		TIME SPENT	60	1.37526	82.5154									82.5154	82.5154
PRE STUDY	SITE INITIATION VISIT-PROPOSAL AND SIGN OF STUDY PROTOCOL	STUDY COORDINATOR	CONTRACT	OMISSIS		TIME SPENT	180	0.212963	38.3333									38.3333	285.819
PRE STUDY	SITE INITIATION VISIT-PROPOSAL AND SIGN OF STUDY PROTOCOL	THORACIC MEDICAL ONCOLOGY STAFF	SENIOR	OMISSIS		TIME SPENT	60	1.37526	82.5154									82.5154
PRE STUDY	SITE INITIATION VISIT-PROPOSAL AND SIGN OF STUDY PROTOCOL	THORACIC MEDICAL ONCOLOGY STAFF	SENIOR	OMISSIS		TIME SPENT	60	0.964318	57.8591									57.8591
PRE STUDY	SITE INITIATION VISIT-PROPOSAL AND SIGN OF STUDY PROTOCOL	THORACIC MEDICAL ONCOLOGY STAFF	SENIOR	OMISSIS		TIME SPENT	60	1.0164	60.9841									60.9841
PRE STUDY	SITE INITIATION VISIT-PROPOSAL AND SIGN OF STUDY PROTOCOL	THORACIC MEDICAL ONCOLOGY TIME SPENTRARY STAFF	NON SENIOR	OMISSIS		TIME SPENT	60	0.426859	25.6115									25.6115
PRE STUDY	SITE INITIATION VISIT-PROPOSAL AND SIGN OF STUDY PROTOCOL	THORACIC MEDICAL ONCOLOGY CONTRACT STAFF	CONTRACT	OMISSIS		TIME SPENT	60	0.341931	20.5159									20.5159
PRE STUDY	SITE INITIATION VISIT-RADIODIAGNOSTIC 2 SERVICE VISIT	STUDY COORDINATOR	CONTRACT	OMISSIS		TIME SPENT	60	0.212963	0									0	0
PRE STUDY	SITE INITIATION VISIT-RADIODIAGNOSTIC 2 SERVICE VISIT	RADIODIAGNOSTIC SERVICE 2 STAFF	SENIOR	OMISSIS	AVERAGE HOURLY RATE	TIME SPENT	120	1.15997			0							0
PRE STUDY	SITE INITIATION VISIT-RADIODIAGNOSTIC 2 SERVICE VISIT	RADIODIAGNOSTIC SERVICE 2 STAFF	SENIOR	OMISSIS		TIME SPENT		0.948897										0
PRE STUDY	SITE INITIATION VISIT-RADIODIAGNOSTIC 2 SERVICE VISIT	RADIODIAGNOSTIC SERVICE 2 STAFF	SENIOR	OMISSIS		TIME SPENT		0.981815										0
PRE STUDY	SITE INITIATION VISIT-RADIODIAGNOSTIC 1 SERVICE VISIT	STUDY COORDINATOR	CONTRACT	OMISSIS		TIME SPENT	60	0.212963	12.7778									12.7778	300.943
PRE STUDY	SITE INITIATION VISIT-RADIODIAGNOSTIC 1 SERVICE VISIT	RADIODIAGNOSTIC SERVICE 1 STAFF	SENIOR	OMISSIS		TIME SPENT	90	1.34475		121.027								121.027
PRE STUDY	SITE INITIATION VISIT-RADIODIAGNOSTIC 1 SERVICE VISIT	RADIODIAGNOSTIC SERVICE 1 STAFF	SENIOR	OMISSIS		TIME SPENT	90	0.801536		72.1382								72.1382
PRE STUDY	SITE INITIATION VISIT-RADIODIAGNOSTIC 1 SERVICE VISIT	RADIODIAGNOSTIC SERVICE 1 STAFF	SENIOR	OMISSIS		TIME SPENT	90	1.05556		95.0003								95.0003
PRE STUDY	SITE INITIATION VISIT-PHARMACY SERVICE VISIT	STUDY COORDINATOR	CONTRACT	OMISSIS		TIME SPENT	60	0.212963	12.7778									12.7778	102.292
PRE STUDY	SITE INITIATION VISIT-PHARMACY SERVICE VISIT	PHARMACY STAFF	SENIOR	OMISSIS		TIME SPENT	40	1.14421					45.7686					45.7686
PRE STUDY	SITE INITIATION VISIT-PHARMACY SERVICE VISIT	PHARMACY STAFF	SENIOR	OMISSIS		TIME SPENT	40	0.873543					34.9417					34.9417
PRE STUDY	SITE INITIATION VISIT-PHARMACY SERVICE VISIT	PHARMACY STAFF	CONTRACT	OMISSIS	AVERAGE HOURLY RATE	TIME SPENT	40	0.101025					8.80401					8.80401
PRE STUDY	SITE INITIATION VISIT-PHARMACY SERVICE VISIT	PHARMACY STAFF	CONTRACT	OMISSIS				0.339175										0
PRE STUDY	SITE INITIATION VISIT-LABORATORY SERVICE VISIT	STUDY COORDINATOR	CONTRACT	OMISSIS		TIME SPENT	30	0.212963	6.38889									6.38889	328.612
PRE STUDY	SITE INITIATION VISIT-LABORATORY SERVICE VISIT	LABORATORY STAFF	SENIOR	OMISSIS	HOURLY RATE	TIME SPENT	120	1.40004						168.005				168.005
PRE STUDY	SITE INITIATION VISIT-LABORATORY SERVICE VISIT	LABORATORY STAFF	SENIOR	OMISSIS	HOURLY RATE	TIME SPENT	120	1.04825						125.79				125.79
PRE STUDY	SITE INITIATION VISIT-LABORATORY SERVICE VISIT	LABORATORY STAFF	NON SENIOR	OMISSIS	HOURLY RATE	TIME SPENT	60	0.473802						28.4281				28.4281
PRE STUDY	SITE INITIATION VISIT-PATHOLOGICAL ANATOMY VISIT	STUDY COORDINATOR	CONTRACT	OMISSIS		TIME SPENT	60	0.212963	12.7778									12.7778	70.6369
PRE STUDY	SITE INITIATION VISIT-PATHOLOGICAL ANATOMY VISIT	PATHOLOGICAL ANATOMY STAFF	SENIOR	OMISSIS		TIME SPENT	60	0.964318							57.8591			57.8591
PRE STUDY	SITE INITIATION VISIT-CARDIOLOGY WARD VISIT	STUDY COORDINATOR	CONTRACT	OMISSIS		TIME SPENT	30	0.212963	6.38889									6.38889	164.429
PRE STUDY	SITE INITIATION VISIT-CARDIOLOGY WARD VISIT	CARDIOLOGY STAFF	SENIOR	OMISSIS	AVERAGE HOURLY RATE	TIME SPENT	132.85	1.41491								158.04		158.04
PRE STUDY	SITE INITIATION VISIT-CARDIOLOGY WARD VISIT	CARDIOLOGY STAFF	SENIOR	OMISSIS				0.964318										0
ENROLLMENT	PATIENT IDENTIFICATION	THORACIC MEDICAL ONCOLOGY STAFF	SENIOR/NON SENIOR	OMISSIS	AVERAGE HOURLY RATE	TIME SPENT	60	1.37526	54.0635									54.0635	54.0635
ENROLLMENT	PATIENT IDENTIFICATION	THORACIC MEDICAL ONCOLOGY TEMPORARY STAFF	SENIOR/NON SENIOR	OMISSIS				0.426859
ENROLLMENT	PATIENT TELEPHONE CALL	THORACIC MEDICAL ONCOLOGY TIME SPENTRARY STAFF	NON SENIOR	OMISSIS		TIME SPENT	10	0.426859	4.26859									4.26859	4.26859
ENROLLMENT	SIGNATURE INFORMED CONSENT	THORACIC MEDICAL ONCOLOGY TIME SPENTRARY STAFF	NON SENIOR	OMISSIS		TIME SPENT	30	0.426859	12.8058									12.8058	12.8058
ENROLLMENT	IVRS CALL	THORACIC MEDICAL ONCOLOGY TIME SPENTRARY STAFF	NON SENIOR	OMISSIS		TIME SPENT	15	0.426859	6.40289									6.40289	6.40289
ENROLLMENT	MEDICAL RECORD SET-UP		SENIOR	OMISSIS		TIME SPENT	30	0.964318	28.9295									28.9295	28.9295
SCREENING	PLANNING OF DIAGNOSTIC ACTIVITY (TESTS AND MEDICAL EXAMINATIONS)	THORACIC MEDICAL ONCOLOGY TIME SPENTRARY STAFF	NON SENIOR	OMISSIS		TIME SPENT	30	0.426859	12.8058									12.8058	12.8058
SCREENING	COMMUNICATION TO THE PATIENT OF THE TESTS DATE	THORACIC MEDICAL ONCOLOGY TIME SPENTRARY STAFF	NON SENIOR	OMISSIS		TIME SPENT	5	0.426859	2.1343									2.1343	2.1343
SCREENING	ONCOLOGICAL VISIT AND DOCUMENTATION IN HEALTH RECORD	THORACIC MEDICAL ONCOLOGY STAFF	SENIOR	OMISSIS	AVERAGE HOURLY RATE	TIME SPENT	15	0.964318	14.8554									14.8554	14.8554
SCREENING	ONCOLOGICAL VISIT AND DOCUMENTATION IN HEALTH RECORD	THORACIC MEDICAL ONCOLOGY STAFF	SENIOR	OMISSIS				1.0164
SCREENING	BLOOD SAMPLE AND LABORATORY TESTS	THORACIC MEDICAL ONCOLOGY TIME SPENTRARY STAFF	SENIOR	OMISSIS		TIME SPENT	10	0.426859	4.26859									4.26859	128.908
SCREENING	BLOOD SAMPLE AND LABORATORY TESTS	NURSE CHEMOTHERAPY DH				INCLUDED IN OVERHEAD SHARE												0
SCREENING	BLOOD SAMPLE AND LABORATORY TESTS	S-GLUCOSIO		90.27.1		TARIFF VALUE	1	1.17						1.17				1.17
SCREENING	BLOOD SAMPLE AND LABORATORY TESTS	S-UREA		90.44.1		TARIFF VALUE	1	1.13						1.13				1.13
SCREENING	BLOOD SAMPLE AND LABORATORY TESTS	S-CREATININA		90.16.3		TARIFF VALUE	1	1.13						1.13				1.13
SCREENING	BLOOD SAMPLE AND LABORATORY TESTS	S-SODIO		90.40.4		TARIFF VALUE	1	1.02						1.02				1.02
SCREENING	BLOOD SAMPLE AND LABORATORY TESTS	S-POTASSIO		90.37.4		TARIFF VALUE	1	1.02						1.02				1.02
SCREENING	BLOOD SAMPLE AND LABORATORY TESTS	S-CLORURO		90.13.3		TARIFF VALUE	1	1.13						1.13				1.13
SCREENING	BLOOD SAMPLE AND LABORATORY TESTS	S-URATO		90.43.5		TARIFF VALUE	1	4.78						4.78				4.78
SCREENING	BLOOD SAMPLE AND LABORATORY TESTS	S-PROTEINE TOTALI		90.38.5		TARIFF VALUE	1	1.13						1.13				1.13
SCREENING	BLOOD SAMPLE AND LABORATORY TESTS	S-GAMMA GT		90.25.5		TARIFF VALUE	1	1.13						1.13				1.13
SCREENING	BLOOD SAMPLE AND LABORATORY TESTS	S-FOSFATASI ALCALINA		90.23.5		TARIFF VALUE	1	1.04						1.04				1.04
SCREENING	BLOOD SAMPLE AND LABORATORY TESTS	S-AST		90.09.2		TARIFF VALUE	1	1.04						1.04				1.04
SCREENING	BLOOD SAMPLE AND LABORATORY TESTS	S-ALT		90.04.5		TARIFF VALUE	1	1						1				1
SCREENING	BLOOD SAMPLE AND LABORATORY TESTS	S-LDH		90.29.2		TARIFF VALUE	1	1.13						1.13				1.13
SCREENING	BLOOD SAMPLE AND LABORATORY TESTS	S-CREATIN CHINASI - CK		90.15.4		TARIFF VALUE	1	1.44						1.44				1.44
SCREENING	BLOOD SAMPLE AND LABORATORY TESTS	S-AMILASI		90.06.4		TARIFF VALUE	1	1.84						1.84				1.84
SCREENING	BLOOD SAMPLE AND LABORATORY TESTS	S-LIPASI		90.30.2		TARIFF VALUE	1	2.58						2.58				2.58
SCREENING	BLOOD SAMPLE AND LABORATORY TESTS	S-BILIRUBINA TOTALE E FRAZIONATA		90.10.5		TARIFF VALUE	1	1.41						1.41				1.41
SCREENING	BLOOD SAMPLE AND LABORATORY TESTS	S-CALCIO TOTALE		90.11.4		TARIFF VALUE	1	1.13						1.13				1.13
SCREENING	BLOOD SAMPLE AND LABORATORY TESTS	S-FOSFATO INORGANICO		90.24.3		TARIFF VALUE	1	1.46						1.46				1.46
SCREENING	BLOOD SAMPLE AND LABORATORY TESTS	S-MAGNESIO		90.32.5		TARIFF VALUE	1	1.55						1.55				1.55
SCREENING	BLOOD SAMPLE AND LABORATORY TESTS	S-FERRO TOTALE		90.22.5		TARIFF VALUE	1	1.14						1.14				1.14
SCREENING	BLOOD SAMPLE AND LABORATORY TESTS	S-TSH		90.42.1		TARIFF VALUE	1	5.46						5.46				5.46
SCREENING	BLOOD SAMPLE AND LABORATORY TESTS	S-FT3		90.43.3		TARIFF VALUE	1	6.4						6.4				6.4
SCREENING	BLOOD SAMPLE AND LABORATORY TESTS	S-FT4		90.42.3		TARIFF VALUE	1	6.36						6.36				6.36
SCREENING	BLOOD SAMPLE AND LABORATORY TESTS	P-TEMPO DI PROTROMBINA / INR		90.75.4		TARIFF VALUE	1	2.85						2.85				2.85
SCREENING	BLOOD SAMPLE AND LABORATORY TESTS	P-APTT		90.76.1		TARIFF VALUE	1	2.85						2.85				2.85
SCREENING	BLOOD SAMPLE AND LABORATORY TESTS	P-FIBRINOGENO		90.65.1		TARIFF VALUE	1	2.67						2.67				2.67
SCREENING	BLOOD SAMPLE AND LABORATORY TESTS	U-ESAME DELLE URINE		90.44.3		TARIFF VALUE	1	2.17						2.17				2.17
SCREENING	BLOOD SAMPLE AND LABORATORY TESTS	SG-EMOCROMO		90.62.2		TARIFF VALUE	1	3.17						3.17				3.17
SCREENING	BLOOD SAMPLE AND LABORATORY TESTS	LABORATORY STAFF (FOR TEST INTERPRETATION)	SENIOR	OMISSIS	AVERAGE HOURLY RATE	TIME SPENT	60	1.40004						62.3093				62.3093
SCREENING	BLOOD SAMPLE AND LABORATORY TESTS	LABORATORY STAFF (FOR TEST INTERPRETATION)	SENIOR	OMISSIS				1.04825
SCREENING	BLOOD SAMPLE AND LABORATORY TESTS	LABORATORY STAFF (FOR TEST INTERPRETATION)	SENIOR	OMISSIS				1.03688
SCREENING	BLOOD SAMPLE AND LABORATORY TESTS	LABORATORY STAFF (FOR TEST INTERPRETATION)	SENIOR	OMISSIS				0.66878
SCREENING	LABORATORY TEST INTERPRETATION AND DOCUMENTATION IN HEALTH RECORD	THORACIC MEDICAL ONCOLOGY STAFF	SENIOR/NON SENIOR	OMISSIS	AVERAGE HOURLY RATE	TIME SPENT	10	1.37526	9.45709									9.45709	9.45709
SCREENING	LABORATORY TEST INTERPRETATION AND DOCUMENTATION IN HEALTH RECORD	THORACIC MEDICAL ONCOLOGY STAFF	SENIOR/NON SENIOR	OMISSIS				0.964318
SCREENING	LABORATORY TEST INTERPRETATION AND DOCUMENTATION IN HEALTH RECORD	THORACIC MEDICAL ONCOLOGY STAFF	SENIOR/NON SENIOR	OMISSIS				1.0164
SCREENING	LABORATORY TEST INTERPRETATION AND DOCUMENTATION IN HEALTH RECORD	THORACIC MEDICAL ONCOLOGY TEMPORARY STAFF	SENIOR/NON SENIOR	OMISSIS				0.426859
SCREENING	VITAL SIGNS MEASUREMENT AND DOCUMENTATION IN HEALTH RECORD	THORACIC MEDICAL ONCOLOGY STAFF	SENIOR/NON SENIOR	OMISSIS	AVERAGE HOURLY RATE	TIME SPENT	10	1.37526	9.45709									9.45709	9.45709
SCREENING	VITAL SIGNS MEASUREMENT AND DOCUMENTATION IN HEALTH RECORD	THORACIC MEDICAL ONCOLOGY STAFF	SENIOR/NON SENIOR	OMISSIS				0.964318
SCREENING	VITAL SIGNS MEASUREMENT AND DOCUMENTATION IN HEALTH RECORD	THORACIC MEDICAL ONCOLOGY STAFF	SENIOR/NON SENIOR	OMISSIS				1.0164
SCREENING	VITAL SIGNS MEASUREMENT AND DOCUMENTATION IN HEALTH RECORD	THORACIC MEDICAL ONCOLOGY TEMPORARY STAFF	SENIOR/NON SENIOR	OMISSIS				0.426859
SCREENING	VITAL SIGNS EVALUATION AND DOCUMENTATION IN HEALTH RECORD	THORACIC MEDICAL ONCOLOGY STAFF	SENIOR/NON SENIOR	OMISSIS	AVERAGE HOURLY RATE	TIME SPENT	5	1.37526	4.72854									4.72854	4.72854
SCREENING	VITAL SIGNS EVALUATION AND DOCUMENTATION IN HEALTH RECORD	THORACIC MEDICAL ONCOLOGY STAFF	SENIOR/NON SENIOR	OMISSIS				0.964318
SCREENING	VITAL SIGNS EVALUATION AND DOCUMENTATION IN HEALTH RECORD	THORACIC MEDICAL ONCOLOGY STAFF	SENIOR/NON SENIOR	OMISSIS				1.0164
SCREENING	VITAL SIGNS EVALUATION AND DOCUMENTATION IN HEALTH RECORD	THORACIC MEDICAL ONCOLOGY TEMPORARY STAFF	SENIOR/NON SENIOR	OMISSIS				0.426859
SCREENING	CARDIOLOGICAL VISIT AND ELECTROCARDIOGRAM	CARDIOLOGY STAFF		89.7		TARIFF VALUE	1	20.66								20.66		20.66	53.7559
SCREENING	CARDIOLOGICAL VISIT AND ELECTROCARDIOGRAM	ELECTROCARDIOGRAM		89.52		TARIFF VALUE	1	11.62								11.62		11.62
SCREENING	CARDIOLOGICAL VISIT AND ELECTROCARDIOGRAM	CARDIOLOGY STAFF (FOR TEST INTERPRETATION)	SENIOR	OMISSIS	AVERAGE HOURLY RATE	TIME SPENT	20	1.41491								21.4759		21.4759
SCREENING	CARDIOLOGICAL VISIT AND ELECTROCARDIOGRAM		SENIOR	OMISSIS				0.964318
SCREENING	CARDIOLOGICAL VISIT AND ELECTROCARDIOGRAM		SENIOR	OMISSIS				1.06954
SCREENING	CARDIOLOGICAL VISIT AND ELECTROCARDIOGRAM		SENIOR	OMISSIS				1.06535
SCREENING	CARDIOLOGICAL VISIT AND ELECTROCARDIOGRAM		SENIOR	OMISSIS				0.964318
SCREENING	CARDIOLOGICAL VISIT AND ELECTROCARDIOGRAM		SENIOR	OMISSIS				0.964318
SCREENING	CARDIOLOGIC TEST INTERPRETATION AND DOCUMENTAZION IN HEALTH RECORD	THORACIC MEDICAL ONCOLOGY STAFF	SENIOR/NON SENIOR	OMISSIS	AVERAGE HOURLY RATE	TIME SPENT	5	1.37526	4.72854									4.72854	4.72854
SCREENING	CARDIOLOGIC TEST INTERPRETATION AND DOCUMENTAZION IN HEALTH RECORD	THORACIC MEDICAL ONCOLOGY STAFF	SENIOR/NON SENIOR	OMISSIS				0.964318
SCREENING	CARDIOLOGIC TEST INTERPRETATION AND DOCUMENTAZION IN HEALTH RECORD	THORACIC MEDICAL ONCOLOGY STAFF	SENIOR/NON SENIOR	OMISSIS				1.0164
SCREENING	CARDIOLOGIC TEST INTERPRETATION AND DOCUMENTAZION IN HEALTH RECORD	THORACIC MEDICAL ONCOLOGY TEMPORARY STAFF	SENIOR/NON SENIOR	OMISSIS				0.426859
SCREENING	RADIOLOGICAL EXAMINATION	RADIODIAGNOSTIC SERVICE 1 ADMINISTRATIVE STAFF	NON SENIOR/CONTRACT	OMISSIS	AVERAGE HOURLY RATE	TIME SPENT	15	0.205026		5.84396								5.84396	548.913
SCREENING	RADIOLOGICAL EXAMINATION	RADIODIAGNOSTIC SERVICE 1 ADMINISTRATIVE STAFF	NON SENIOR/CONTRACT	OMISSIS				0.268565
SCREENING	RADIOLOGICAL EXAMINATION	RADIODIAGNOSTIC SERVICE 1 ADMINISTRATIVE STAFF	NON SENIOR/CONTRACT	OMISSIS				0.476881
SCREENING	RADIOLOGICAL EXAMINATION	RADIODIAGNOSTIC SERVICE 1 ADMINISTRATIVE STAFF	NON SENIOR/CONTRACT	OMISSIS				0.479343
SCREENING	RADIOLOGICAL EXAMINATION	RADIODIAGNOSTIC SERVICE 1 ADMINISTRATIVE STAFF	NON SENIOR/CONTRACT	OMISSIS				0.518172
SCREENING	RADIOLOGICAL EXAMINATION	TC DEL TORACE, SENZA E CON CONTRASTO		87.41.1		TARIFF VALUE	1	124.11		124.11								124.11
SCREENING	RADIOLOGICAL EXAMINATION	TC DELL'ADDOME SUPERIORE SENZA E CON CONTRASTO		88.01.2		TARIFF VALUE	1	126.9		126.9								126.9
SCREENING	RADIOLOGICAL EXAMINATION	TC DELL' ADDOME INFERIORE, SENZA E CON CONTRASTO		88.01.4		TARIFF VALUE	1	126.9		126.9								126.9
SCREENING	RADIOLOGICAL EXAMINATION	TC DEL CAPO. SENZA E CON CONTRASTO TC dei cranio-TC dell'encefalo		87.03.1		TARIFF VALUE	1	120.42		120.42								120.42
SCREENING	RADIOLOGICAL EXAMINATION	RADIODIAGNOSTIC SERVICE 1 STAFF (FOR TEST INTERPRETATION)	SENIOR	OMISSIS	AVERAGE HOURLY RATE	TIME SPENT	45	1.34475		44.7393								44.7393
SCREENING	RADIOLOGICAL EXAMINATION	RADIODIAGNOSTIC SERVICE 1 STAFF (FOR TEST INTERPRETATION)	SENIOR	OMISSIS				1.05556
SCREENING	RADIOLOGICAL EXAMINATION	RADIODIAGNOSTIC SERVICE 1 STAFF (FOR TEST INTERPRETATION)	SENIOR	OMISSIS				0.981815
SCREENING	RADIOLOGICAL EXAMINATION	RADIODIAGNOSTIC SERVICE 1 STAFF (FOR TEST INTERPRETATION)	SENIOR	OMISSIS				0.787374
SCREENING	RADIOLOGICAL EXAMINATION	RADIODIAGNOSTIC SERVICE 1 STAFF (FOR TEST INTERPRETATION)	SENIOR	OMISSIS				0.801536
SCREENING	EXTERNAL TEST INTERPRETATION	NOT CONSIDERED		NOT CONSIDERED	NOT CONSIDERED	NOT CONSIDERED	NOT CONSIDERED
SCREENING	RADIOLOGIC TEST INTERPRETATION AND DOCUMENTAZION IN HEALTH RECORD	THORACIC MEDICAL ONCOLOGY STAFF	SENIOR/NON SENIOR	OMISSIS	AVERAGE HOURLY RATE	TIME SPENT	5	1.37526	4.72854									4.72854	4.72854
SCREENING	RADIOLOGIC TEST INTERPRETATION AND DOCUMENTAZION IN HEALTH RECORD	THORACIC MEDICAL ONCOLOGY STAFF	SENIOR/NON SENIOR	OMISSIS				0.964318
SCREENING	RADIOLOGIC TEST INTERPRETATION AND DOCUMENTAZION IN HEALTH RECORD	THORACIC MEDICAL ONCOLOGY STAFF	SENIOR/NON SENIOR	OMISSIS				1.0164
SCREENING	RADIOLOGIC TEST INTERPRETATION AND DOCUMENTAZION IN HEALTH RECORD	THORACIC MEDICAL ONCOLOGY TEMPORARY STAFF	SENIOR/NON SENIOR	OMISSIS				0.426859
SCREENING	ISTOLOGICAL EXAM	PATHOLOGICAL ANATOMY STAFF	SENIOR	OMISSIS		TIME SPENT	60	0.964318							57.8591			57.8591	57.8591
SCREENING	SHIPPING ISTOLOGICAL SAMPLES TO THE SPONSOR	STUDY COORDINATOR	CONTRACT	OMISSIS		TIME SPENT	15	0.212963	3.19444									3.19444	3.19444
SCREENING	OTHER EXAMS (EVENTUALLY PROVIDED BY THE PROTOCOL)	N0T CONSIDERED		NOT CONSIDERED	NOT CONSIDERED	NOT CONSIDERED	NOT CONSIDERED
SCREENING	OTHERS TEST INTERPRETATION AND DOCUMENTATION IN HEALTH RECORD	N0T CONSIDERED		NOT CONSIDERED	NOT CONSIDERED	NOT CONSIDERED	NOT CONSIDERED
SCREENING	PATIENT ASSESSMENT	THORACIC MEDICAL ONCOLOGY STAFF	SENIOR/NON SENIOR	OMISSIS	AVERAGE HOURLY RATE	TIME SPENT	5	1.37526	4.72854									4.72854	4.72854
SCREENING	PATIENT ASSESSMENT	THORACIC MEDICAL ONCOLOGY STAFF	SENIOR/NON SENIOR	OMISSIS				0.964318
SCREENING	PATIENT ASSESSMENT	THORACIC MEDICAL ONCOLOGY STAFF	SENIOR/NON SENIOR	OMISSIS				1.0164
SCREENING	PATIENT ASSESSMENT	THORACIC MEDICAL ONCOLOGY TEMPORARY STAFF	SENIOR/NON SENIOR	OMISSIS				0.426859
SCREENING	DATA ENTRY IN THE SPONSOR SITE	THORACIC MEDICAL ONCOLOGY CONTRACT STAFF	CONTRACT	OMISSIS		TIME SPENT	60	0.341931	20.5159									20.5159	20.5159
RANDOMIZATION	IVRS CALL	THORACIC MEDICAL ONCOLOGY CONTRACT STAFF	CONTRACT	OMISSIS		TIME SPENT	15	0.341931	5.12897									5.12897	5.12897
CYCLE 1	EXTERNAL TEST INTERPRETATION	THORACIC MEDICAL ONCOLOGY TIME SPENTRARY STAFF	NON SENIOR	OMISSIS		TIME SPENT	5	0.426859	2.1343									2.1343	2.1343
CYCLE 1	CLINICAL TRIAL PATIENT FEEDBACK QUESTIONNAIRE	THORACIC MEDICAL ONCOLOGY CONTRACT STAFF	CONTRACT	OMISSIS		TIME SPENT	30	0.341931	10.2579									10.2579	10.2579
CYCLE 1	BLOOD SAMPLE AND LABORATORY TESTS	THORACIC MEDICAL ONCOLOGY TIME SPENTRARY STAFF	SENIOR	OMISSIS		TIME SPENT	10	0.426859	4.26859									4.26859	128.908
CYCLE 1	BLOOD SAMPLE AND LABORATORY TESTS	NURSE CHEMOTHERAPY DH		OMISSIS	INCLUDED IN OVERHEAD SHARE													0
CYCLE 1	BLOOD SAMPLE AND LABORATORY TESTS	S-GLUCOSIO		90.27.1		TARIFF VALUE	1	1.17						1.17				1.17
CYCLE 1	BLOOD SAMPLE AND LABORATORY TESTS	S-UREA		90.44.1		TARIFF VALUE	1	1.13						1.13				1.13
CYCLE 1	BLOOD SAMPLE AND LABORATORY TESTS	S-CREATININA		90.16.3		TARIFF VALUE	1	1.13						1.13				1.13
CYCLE 1	BLOOD SAMPLE AND LABORATORY TESTS	S-SODIO		90.40.4		TARIFF VALUE	1	1.02						1.02				1.02
CYCLE 1	BLOOD SAMPLE AND LABORATORY TESTS	S-POTASSIO		90.37.4		TARIFF VALUE	1	1.02						1.02				1.02
CYCLE 1	BLOOD SAMPLE AND LABORATORY TESTS	S-CLORURO		90.13.3		TARIFF VALUE	1	1.13						1.13				1.13
CYCLE 1	BLOOD SAMPLE AND LABORATORY TESTS	S-URATO		90.43.5		TARIFF VALUE	1	4.78						4.78				4.78
CYCLE 1	BLOOD SAMPLE AND LABORATORY TESTS	S-PROTEINE TOTALI		90.38.5		TARIFF VALUE	1	1.13						1.13				1.13
CYCLE 1	BLOOD SAMPLE AND LABORATORY TESTS	S-GAMMA GT		90.25.5		TARIFF VALUE	1	1.13						1.13				1.13
CYCLE 1	BLOOD SAMPLE AND LABORATORY TESTS	S-FOSFATASI ALCALINA		90.23.5		TARIFF VALUE	1	1.04						1.04				1.04
CYCLE 1	BLOOD SAMPLE AND LABORATORY TESTS	S-AST		90.09.2		TARIFF VALUE	1	1.04						1.04				1.04
CYCLE 1	BLOOD SAMPLE AND LABORATORY TESTS	S-ALT		90.04.5		TARIFF VALUE	1	1						1				1
CYCLE 1	BLOOD SAMPLE AND LABORATORY TESTS	S-LDH		90.29.2		TARIFF VALUE	1	1.13						1.13				1.13
CYCLE 1	BLOOD SAMPLE AND LABORATORY TESTS	S-CREATIN CHINASI - CK		90.15.4		TARIFF VALUE	1	1.44						1.44				1.44
CYCLE 1	BLOOD SAMPLE AND LABORATORY TESTS	S-AMILASI		90.06.4		TARIFF VALUE	1	1.84						1.84				1.84
CYCLE 1	BLOOD SAMPLE AND LABORATORY TESTS	S-LIPASI		90.30.2		TARIFF VALUE	1	2.58						2.58				2.58
CYCLE 1	BLOOD SAMPLE AND LABORATORY TESTS	S-BILIRUBINA TOTALE E FRAZIONATA		90.10.5		TARIFF VALUE	1	1.41						1.41				1.41
CYCLE 1	BLOOD SAMPLE AND LABORATORY TESTS	S-CALCIO TOTALE		90.11.4		TARIFF VALUE	1	1.13						1.13				1.13
CYCLE 1	BLOOD SAMPLE AND LABORATORY TESTS	S-FOSFATO INORGANICO		90.24.3		TARIFF VALUE	1	1.46						1.46				1.46
CYCLE 1	BLOOD SAMPLE AND LABORATORY TESTS	S-MAGNESIO		90.32.5		TARIFF VALUE	1	1.55						1.55				1.55
CYCLE 1	BLOOD SAMPLE AND LABORATORY TESTS	S-FERRO TOTALE		90.22.5		TARIFF VALUE	1	1.14						1.14				1.14
CYCLE 1	BLOOD SAMPLE AND LABORATORY TESTS	S-TSH		90.42.1		TARIFF VALUE	1	5.46						5.46				5.46
CYCLE 1	BLOOD SAMPLE AND LABORATORY TESTS	S-FT3		90.43.3		TARIFF VALUE	1	6.4						6.4				6.4
CYCLE 1	BLOOD SAMPLE AND LABORATORY TESTS	S-FT4		90.42.3		TARIFF VALUE	1	6.36						6.36				6.36
CYCLE 1	BLOOD SAMPLE AND LABORATORY TESTS	P-TEMPO DI PROTROMBINA / INR		90.75.4		TARIFF VALUE	1	2.85						2.85				2.85
CYCLE 1	BLOOD SAMPLE AND LABORATORY TESTS	P-APTT		90.76.1		TARIFF VALUE	1	2.85						2.85				2.85
CYCLE 1	BLOOD SAMPLE AND LABORATORY TESTS	P-FIBRINOGENO		90.65.1		TARIFF VALUE	1	2.67						2.67				2.67
CYCLE 1	BLOOD SAMPLE AND LABORATORY TESTS	U-ESAME DELLE URINE		90.44.3		TARIFF VALUE	1	2.17						2.17				2.17
CYCLE 1	BLOOD SAMPLE AND LABORATORY TESTS	SG-EMOCROMO		90.62.2		TARIFF VALUE	1	3.17						3.17				3.17
CYCLE 1	BLOOD SAMPLE AND LABORATORY TESTS	LABORATORY STAFF (FOR TEST INTERPRETATION)	SENIOR	OMISSIS	AVERAGE HOURLY RATE	TIME SPENT	60	1.40004						62.3093				62.3093
CYCLE 1	BLOOD SAMPLE AND LABORATORY TESTS	LABORATORY STAFF (FOR TEST INTERPRETATION)	SENIOR	OMISSIS				1.04825
CYCLE 1	BLOOD SAMPLE AND LABORATORY TESTS	LABORATORY STAFF (FOR TEST INTERPRETATION)	SENIOR	OMISSIS				1.03688
CYCLE 1	BLOOD SAMPLE AND LABORATORY TESTS	LABORATORY STAFF (FOR TEST INTERPRETATION)	SENIOR	OMISSIS				0.66878
CYCLE 1	ONCOLOGICAL VISIT AND DOCUMENTATION IN HEALTH RECORD	THORACIC MEDICAL ONCOLOGY STAFF	SENIOR	OMISSIS	AVERAGE HOURLY RATE	TIME SPENT	10	0.964318	9.9036									9.9036	9.9036
CYCLE 1	ONCOLOGICAL VISIT AND DOCUMENTATION IN HEALTH RECORD	THORACIC MEDICAL ONCOLOGY STAFF	SENIOR	OMISSIS				1.0164
CYCLE 1	LABORATORY TEST INTERPRETATION AND DOCUMENTATION IN HEALTH RECORD	THORACIC MEDICAL ONCOLOGY STAFF	SENIOR/NON SENIOR	OMISSIS	AVERAGE HOURLY RATE	TIME SPENT	5	1.37526	4.72854									4.72854	4.72854
CYCLE 1	LABORATORY TEST INTERPRETATION AND DOCUMENTATION IN HEALTH RECORD	THORACIC MEDICAL ONCOLOGY STAFF	SENIOR/NON SENIOR	OMISSIS				0.964318
CYCLE 1	LABORATORY TEST INTERPRETATION AND DOCUMENTATION IN HEALTH RECORD	THORACIC MEDICAL ONCOLOGY STAFF	SENIOR/NON SENIOR	OMISSIS				1.0164
CYCLE 1	LABORATORY TEST INTERPRETATION AND DOCUMENTATION IN HEALTH RECORD	THORACIC MEDICAL ONCOLOGY TEMPORARY STAFF	SENIOR/NON SENIOR	OMISSIS				0.426859
CYCLE 1	VITAL SIGNS MEASUREMENT AND DOCUMENTATION IN HEALTH RECORD	THORACIC MEDICAL ONCOLOGY STAFF	SENIOR/NON SENIOR	OMISSIS	AVERAGE HOURLY RATE	TIME SPENT	10	1.37526	9.45709									9.45709	9.45709
CYCLE 1	VITAL SIGNS MEASUREMENT AND DOCUMENTATION IN HEALTH RECORD	THORACIC MEDICAL ONCOLOGY STAFF	SENIOR/NON SENIOR	OMISSIS				0.964318
CYCLE 1	VITAL SIGNS MEASUREMENT AND DOCUMENTATION IN HEALTH RECORD	THORACIC MEDICAL ONCOLOGY STAFF	SENIOR/NON SENIOR	OMISSIS				1.0164
CYCLE 1	VITAL SIGNS MEASUREMENT AND DOCUMENTATION IN HEALTH RECORD	THORACIC MEDICAL ONCOLOGY TEMPORARY STAFF	SENIOR/NON SENIOR	OMISSIS				0.426859
CYCLE 1	VITAL SIGNS EVALUATION AND DOCUMENTATION IN HEALTH RECORD	THORACIC MEDICAL ONCOLOGY STAFF	SENIOR/NON SENIOR	OMISSIS	AVERAGE HOURLY RATE	TIME SPENT	5	1.37526	4.72854									4.72854	4.72854
CYCLE 1	VITAL SIGNS EVALUATION AND DOCUMENTATION IN HEALTH RECORD	THORACIC MEDICAL ONCOLOGY STAFF	SENIOR/NON SENIOR	OMISSIS				0.964318
CYCLE 1	VITAL SIGNS EVALUATION AND DOCUMENTATION IN HEALTH RECORD	THORACIC MEDICAL ONCOLOGY STAFF	SENIOR/NON SENIOR	OMISSIS				1.0164
CYCLE 1	VITAL SIGNS EVALUATION AND DOCUMENTATION IN HEALTH RECORD	THORACIC MEDICAL ONCOLOGY TEMPORARY STAFF	SENIOR/NON SENIOR	OMISSIS				0.426859
CYCLE 1	RECEIVING, MANAGEMENT AND SENDING EXPERIMENTAL DRUG	PHARMACY STAFF	SENIOR/CONTRACT	OMISSIS	AVERAGE HOURLY RATE	TIME SPENT	60	0.873543					26.2749					26.2749	26.2749
CYCLE 1	RECEIVING, MANAGEMENT AND SENDING EXPERIMENTAL DRUG	PHARMACY STAFF	SENIOR/CONTRACT	OMISSIS				0.101025
CYCLE 1	RECEIVING, MANAGEMENT AND SENDING EXPERIMENTAL DRUG	PHARMACY STAFF	SENIOR/CONTRACT	OMISSIS				0.339175
CYCLE 1	EXPERIMENTAL DRUG PREPARATION	PHARMACY STAFF	SENIOR	OMISSIS		TIME SPENT	30	1.14421					34.3264					34.3264	57.9244
CYCLE 1	EXPERIMENTAL DRUG PREPARATION	PHARMACY STAFF	NON SENIOR	OMISSIS		TIME SPENT	50	0.47196					23.598					23.598
CYCLE 1	DRUG RECEPTION AND IVRS CALL	THORACIC MEDICAL ONCOLOGY CONTRACT STAFF	CONTRACT	OMISSIS		TIME SPENT	5	0.341931	1.70966									1.70966	1.70966
CYCLE 1	DRUG ADMINISTRATION	CHEMOTHERAPY DH			INCLUDED IN OVERHEAD SHARE														0
CYCLE 1	DRUG ADMINISTRATION	NURSE CHEMOTHERAPY DH			INCLUDED IN OVERHEAD SHARE
CYCLE 1	DRUG ADMINISTRATION	THORACIC MEDICAL ONCOLOGY STAFF	SENIOR/NON SENIOR	OMISSIS	AVERAGE HOURLY RATE	TIME SPENT	90 min, ma non imputabile in quanto costo comune	1.37526										0
CYCLE 1	DRUG ADMINISTRATION	THORACIC MEDICAL ONCOLOGY STAFF	SENIOR/NON SENIOR	OMISSIS				0.964318
CYCLE 1	DRUG ADMINISTRATION	THORACIC MEDICAL ONCOLOGY STAFF	SENIOR/NON SENIOR	OMISSIS				1.0164
CYCLE 1	DRUG ADMINISTRATION	THORACIC MEDICAL ONCOLOGY TEMPORARY STAFF	SENIOR/NON SENIOR	OMISSIS				0.426859
CYCLE 1	ONCOLOGICAL VISIT, DISCHARGE AND DOCUMENTATION IN HEALTH RECORD	THORACIC MEDICAL ONCOLOGY STAFF	SENIOR/NON SENIOR	OMISSIS	AVERAGE HOURLY RATE	TIME SPENT	10	1.37526	9.45709									9.45709	9.45709
CYCLE 1	ONCOLOGICAL VISIT, DISCHARGE AND DOCUMENTATION IN HEALTH RECORD	THORACIC MEDICAL ONCOLOGY STAFF	SENIOR/NON SENIOR	OMISSIS				0.964318
CYCLE 1	ONCOLOGICAL VISIT, DISCHARGE AND DOCUMENTATION IN HEALTH RECORD	THORACIC MEDICAL ONCOLOGY STAFF	SENIOR/NON SENIOR	OMISSIS				1.0164
CYCLE 1	ONCOLOGICAL VISIT, DISCHARGE AND DOCUMENTATION IN HEALTH RECORD	THORACIC MEDICAL ONCOLOGY TEMPORARY STAFF	SENIOR/NON SENIOR	OMISSIS				0.426859
CYCLE 1	DATA ENTRY IN THE SPONSOR SITE	THORACIC MEDICAL ONCOLOGY CONTRACT STAFF	CONTRACT	OMISSIS		TIME SPENT	30	0.341931	10.2579									10.2579	10.2579
CYCLE 2	THERAPY DAY ORGANIZATION AND PATIENT COMMUNICATION	THORACIC MEDICAL ONCOLOGY TIME SPENTRARY STAFF	NON SENIOR	OMISSIS		TIME SPENT	5	0.426859	2.1343									2.1343	2.1343
CYCLE 2	CLINICAL TRIAL PATIENT FEEDBACK QUESTIONNAIRE	THORACIC MEDICAL ONCOLOGY CONTRACT STAFF	CONTRACT	OMISSIS		TIME SPENT	30	0.341931	10.2579									10.2579	10.2579
CYCLE 2	BLOOD SAMPLE AND LABORATORY TESTS	THORACIC MEDICAL ONCOLOGY TIME SPENTRARY STAFF	SENIOR	OMISSIS		TIME SPENT	10	0.426859	4.26859									4.26859	128.908
CYCLE 2	BLOOD SAMPLE AND LABORATORY TESTS	NURSE CHEMOTHERAPY DH		OMISSIS	INCLUDED IN OVERHEAD SHARE													0
CYCLE 2	BLOOD SAMPLE AND LABORATORY TESTS	S-GLUCOSIO		90.27.1		TARIFF VALUE	1	1.17						1.17				1.17
CYCLE 2	BLOOD SAMPLE AND LABORATORY TESTS	S-UREA		90.44.1		TARIFF VALUE	1	1.13						1.13				1.13
CYCLE 2	BLOOD SAMPLE AND LABORATORY TESTS	S-CREATININA		90.16.3		TARIFF VALUE	1	1.13						1.13				1.13
CYCLE 2	BLOOD SAMPLE AND LABORATORY TESTS	S-SODIO		90.40.4		TARIFF VALUE	1	1.02						1.02				1.02
CYCLE 2	BLOOD SAMPLE AND LABORATORY TESTS	S-POTASSIO		90.37.4		TARIFF VALUE	1	1.02						1.02				1.02
CYCLE 2	BLOOD SAMPLE AND LABORATORY TESTS	S-CLORURO		90.13.3		TARIFF VALUE	1	1.13						1.13				1.13
CYCLE 2	BLOOD SAMPLE AND LABORATORY TESTS	S-URATO		90.43.5		TARIFF VALUE	1	4.78						4.78				4.78
CYCLE 2	BLOOD SAMPLE AND LABORATORY TESTS	S-PROTEINE TOTALI		90.38.5		TARIFF VALUE	1	1.13						1.13				1.13
CYCLE 2	BLOOD SAMPLE AND LABORATORY TESTS	S-GAMMA GT		90.25.5		TARIFF VALUE	1	1.13						1.13				1.13
CYCLE 2	BLOOD SAMPLE AND LABORATORY TESTS	S-FOSFATASI ALCALINA		90.23.5		TARIFF VALUE	1	1.04						1.04				1.04
CYCLE 2	BLOOD SAMPLE AND LABORATORY TESTS	S-AST		90.09.2		TARIFF VALUE	1	1.04						1.04				1.04
CYCLE 2	BLOOD SAMPLE AND LABORATORY TESTS	S-ALT		90.04.5		TARIFF VALUE	1	1						1				1
CYCLE 2	BLOOD SAMPLE AND LABORATORY TESTS	S-LDH		90.29.2		TARIFF VALUE	1	1.13						1.13				1.13
CYCLE 2	BLOOD SAMPLE AND LABORATORY TESTS	S-CREATIN CHINASI - CK		90.15.4		TARIFF VALUE	1	1.44						1.44				1.44
CYCLE 2	BLOOD SAMPLE AND LABORATORY TESTS	S-AMILASI		90.06.4		TARIFF VALUE	1	1.84						1.84				1.84
CYCLE 2	BLOOD SAMPLE AND LABORATORY TESTS	S-LIPASI		90.30.2		TARIFF VALUE	1	2.58						2.58				2.58
CYCLE 2	BLOOD SAMPLE AND LABORATORY TESTS	S-BILIRUBINA TOTALE E FRAZIONATA		90.10.5		TARIFF VALUE	1	1.41						1.41				1.41
CYCLE 2	BLOOD SAMPLE AND LABORATORY TESTS	S-CALCIO TOTALE		90.11.4		TARIFF VALUE	1	1.13						1.13				1.13
CYCLE 2	BLOOD SAMPLE AND LABORATORY TESTS	S-FOSFATO INORGANICO		90.24.3		TARIFF VALUE	1	1.46						1.46				1.46
CYCLE 2	BLOOD SAMPLE AND LABORATORY TESTS	S-MAGNESIO		90.32.5		TARIFF VALUE	1	1.55						1.55				1.55
CYCLE 2	BLOOD SAMPLE AND LABORATORY TESTS	S-FERRO TOTALE		90.22.5		TARIFF VALUE	1	1.14						1.14				1.14
CYCLE 2	BLOOD SAMPLE AND LABORATORY TESTS	S-TSH		90.42.1		TARIFF VALUE	1	5.46						5.46				5.46
CYCLE 2	BLOOD SAMPLE AND LABORATORY TESTS	S-FT3		90.43.3		TARIFF VALUE	1	6.4						6.4				6.4
CYCLE 2	BLOOD SAMPLE AND LABORATORY TESTS	S-FT4		90.42.3		TARIFF VALUE	1	6.36						6.36				6.36
CYCLE 2	BLOOD SAMPLE AND LABORATORY TESTS	P-TEMPO DI PROTROMBINA / INR		90.75.4		TARIFF VALUE	1	2.85						2.85				2.85
CYCLE 2	BLOOD SAMPLE AND LABORATORY TESTS	P-APTT		90.76.1		TARIFF VALUE	1	2.85						2.85				2.85
CYCLE 2	BLOOD SAMPLE AND LABORATORY TESTS	P-FIBRINOGENO		90.65.1		TARIFF VALUE	1	2.67						2.67				2.67
CYCLE 2	BLOOD SAMPLE AND LABORATORY TESTS	U-ESAME DELLE URINE		90.44.3		TARIFF VALUE	1	2.17						2.17				2.17
CYCLE 2	BLOOD SAMPLE AND LABORATORY TESTS	SG-EMOCROMO		90.62.2		TARIFF VALUE	1	3.17						3.17				3.17
CYCLE 2	BLOOD SAMPLE AND LABORATORY TESTS	LABORATORY STAFF (FOR TEST INTERPRETATION)	SENIOR	OMISSIS	AVERAGE HOURLY RATE	TIME SPENT	60	1.40004						62.3093				62.3093
CYCLE 2	BLOOD SAMPLE AND LABORATORY TESTS	LABORATORY STAFF (FOR TEST INTERPRETATION)	SENIOR	OMISSIS				1.04825
CYCLE 2	BLOOD SAMPLE AND LABORATORY TESTS	LABORATORY STAFF (FOR TEST INTERPRETATION)	SENIOR	OMISSIS				1.03688
CYCLE 2	BLOOD SAMPLE AND LABORATORY TESTS	LABORATORY STAFF (FOR TEST INTERPRETATION)	SENIOR	OMISSIS				0.66878
CYCLE 2	ONCOLOGICAL VISIT AND DOCUMENTATION IN HEALTH RECORD	THORACIC MEDICAL ONCOLOGY STAFF	SENIOR	OMISSIS	AVERAGE HOURLY RATE	TIME SPENT	10	0.964318	9.9036									9.9036	9.9036
CYCLE 2	ONCOLOGICAL VISIT AND DOCUMENTATION IN HEALTH RECORD	THORACIC MEDICAL ONCOLOGY STAFF	SENIOR	OMISSIS				1.0164
CYCLE 2	LABORATORY TEST INTERPRETATION AND DOCUMENTATION IN HEALTH RECORD	THORACIC MEDICAL ONCOLOGY STAFF	SENIOR/NON SENIOR	OMISSIS	AVERAGE HOURLY RATE	TIME SPENT	5	1.37526	4.72854									4.72854	4.72854
CYCLE 2	LABORATORY TEST INTERPRETATION AND DOCUMENTATION IN HEALTH RECORD	THORACIC MEDICAL ONCOLOGY STAFF	SENIOR/NON SENIOR	OMISSIS				0.964318
CYCLE 2	LABORATORY TEST INTERPRETATION AND DOCUMENTATION IN HEALTH RECORD	THORACIC MEDICAL ONCOLOGY STAFF	SENIOR/NON SENIOR	OMISSIS				1.0164
CYCLE 2	LABORATORY TEST INTERPRETATION AND DOCUMENTATION IN HEALTH RECORD	THORACIC MEDICAL ONCOLOGY TEMPORARY STAFF	SENIOR/NON SENIOR	OMISSIS				0.426859
CYCLE 2	VITAL SIGNS MEASUREMENT AND DOCUMENTATION IN HEALTH RECORD	THORACIC MEDICAL ONCOLOGY STAFF	SENIOR/NON SENIOR	OMISSIS	AVERAGE HOURLY RATE	TIME SPENT	10	1.37526	9.45709									9.45709	9.45709
CYCLE 2	VITAL SIGNS MEASUREMENT AND DOCUMENTATION IN HEALTH RECORD	THORACIC MEDICAL ONCOLOGY STAFF	SENIOR/NON SENIOR	OMISSIS				0.964318
CYCLE 2	VITAL SIGNS MEASUREMENT AND DOCUMENTATION IN HEALTH RECORD	THORACIC MEDICAL ONCOLOGY STAFF	SENIOR/NON SENIOR	OMISSIS				1.0164
CYCLE 2	VITAL SIGNS MEASUREMENT AND DOCUMENTATION IN HEALTH RECORD	THORACIC MEDICAL ONCOLOGY TEMPORARY STAFF	SENIOR/NON SENIOR	OMISSIS				0.426859
CYCLE 2	VITAL SIGNS EVALUATION AND DOCUMENTATION IN HEALTH RECORD	THORACIC MEDICAL ONCOLOGY STAFF	SENIOR/NON SENIOR	OMISSIS	AVERAGE HOURLY RATE	TIME SPENT	5	1.37526	4.72854									4.72854	4.72854
CYCLE 2	VITAL SIGNS EVALUATION AND DOCUMENTATION IN HEALTH RECORD	THORACIC MEDICAL ONCOLOGY STAFF	SENIOR/NON SENIOR	OMISSIS				0.964318
CYCLE 2	VITAL SIGNS EVALUATION AND DOCUMENTATION IN HEALTH RECORD	THORACIC MEDICAL ONCOLOGY STAFF	SENIOR/NON SENIOR	OMISSIS				1.0164
CYCLE 2	VITAL SIGNS EVALUATION AND DOCUMENTATION IN HEALTH RECORD	THORACIC MEDICAL ONCOLOGY TEMPORARY STAFF	SENIOR/NON SENIOR	OMISSIS				0.426859
CYCLE 2	RECEIVING, MANAGEMENT AND SENDING EXPERIMENTAL DRUG	PHARMACY STAFF	SENIOR/CONTRACT	OMISSIS	AVERAGE HOURLY RATE	TIME SPENT	60	0.873543					26.2749					26.2749	26.2749
CYCLE 2	RECEIVING, MANAGEMENT AND SENDING EXPERIMENTAL DRUG	PHARMACY STAFF	SENIOR/CONTRACT	OMISSIS				0.101025
CYCLE 2	RECEIVING, MANAGEMENT AND SENDING EXPERIMENTAL DRUG	PHARMACY STAFF	SENIOR/CONTRACT	OMISSIS				0.339175
CYCLE 2	EXPERIMENTAL DRUG PREPARATION	PHARMACY STAFF	SENIOR	OMISSIS		TIME SPENT	30	1.14421					34.3264					34.3264	57.9244
CYCLE 2	EXPERIMENTAL DRUG PREPARATION	PHARMACY STAFF	NON SENIOR	OMISSIS		TIME SPENT	50	0.47196					23.598					23.598
CYCLE 2	DRUG RECEPTION AND IVRS CALL	THORACIC MEDICAL ONCOLOGY CONTRACT STAFF	CONTRACT	OMISSIS		TIME SPENT	5	0.341931	1.70966									1.70966	1.70966
CYCLE 2	DRUG ADMINISTRATION	CHEMOTHERAPY DH			INCLUDED IN OVERHEAD SHARE														0
CYCLE 2	DRUG ADMINISTRATION	NURSE CHEMOTHERAPY DH			INCLUDED IN OVERHEAD SHARE
CYCLE 2	DRUG ADMINISTRATION	THORACIC MEDICAL ONCOLOGY STAFF	SENIOR/NON SENIOR	OMISSIS	AVERAGE HOURLY RATE	TIME SPENT	90 min, ma non imputabile in quanto costo comune	1.37526										0
CYCLE 2	DRUG ADMINISTRATION	THORACIC MEDICAL ONCOLOGY STAFF	SENIOR/NON SENIOR	OMISSIS				0.964318
CYCLE 2	DRUG ADMINISTRATION	THORACIC MEDICAL ONCOLOGY STAFF	SENIOR/NON SENIOR	OMISSIS				1.0164
CYCLE 2	DRUG ADMINISTRATION	THORACIC MEDICAL ONCOLOGY TEMPORARY STAFF	SENIOR/NON SENIOR	OMISSIS				0.426859
CYCLE 2	ONCOLOGICAL VISIT, DISCHARGE AND DOCUMENTATION IN HEALTH RECORD	THORACIC MEDICAL ONCOLOGY STAFF	SENIOR/NON SENIOR	OMISSIS	AVERAGE HOURLY RATE	TIME SPENT	10	1.37526	9.45709									9.45709	9.45709
CYCLE 2	ONCOLOGICAL VISIT, DISCHARGE AND DOCUMENTATION IN HEALTH RECORD	THORACIC MEDICAL ONCOLOGY STAFF	SENIOR/NON SENIOR	OMISSIS				0.964318
CYCLE 2	ONCOLOGICAL VISIT, DISCHARGE AND DOCUMENTATION IN HEALTH RECORD	THORACIC MEDICAL ONCOLOGY STAFF	SENIOR/NON SENIOR	OMISSIS				1.0164
CYCLE 2	ONCOLOGICAL VISIT, DISCHARGE AND DOCUMENTATION IN HEALTH RECORD	THORACIC MEDICAL ONCOLOGY TEMPORARY STAFF	SENIOR/NON SENIOR	OMISSIS				0.426859
CYCLE 2	DATA ENTRY IN THE SPONSOR SITE	THORACIC MEDICAL ONCOLOGY CONTRACT STAFF	CONTRACT	OMISSIS		TIME SPENT	30	0.341931	10.2579									10.2579	10.2579
CYCLE 3	THERAPY DAY ORGANIZATION AND PATIENT COMMUNICATION	THORACIC MEDICAL ONCOLOGY TIME SPENTRARY STAFF	NON SENIOR	OMISSIS		TIME SPENT	5	0.426859	2.1343									2.1343	2.1343
CYCLE 3	CLINICAL TRIAL PATIENT FEEDBACK QUESTIONNAIRE	THORACIC MEDICAL ONCOLOGY CONTRACT STAFF	CONTRACT	OMISSIS		TIME SPENT	30	0.341931	10.2579									10.2579	10.2579
CYCLE 3	BLOOD SAMPLE AND LABORATORY TESTS	THORACIC MEDICAL ONCOLOGY TIME SPENTRARY STAFF	SENIOR	OMISSIS		TIME SPENT	10	0.426859	4.26859									4.26859	128.908
CYCLE 3	BLOOD SAMPLE AND LABORATORY TESTS	NURSE CHEMOTHERAPY DH		OMISSIS	INCLUDED IN OVERHEAD SHARE													0
CYCLE 3	BLOOD SAMPLE AND LABORATORY TESTS	S-GLUCOSIO		90.27.1		TARIFF VALUE	1	1.17						1.17				1.17
CYCLE 3	BLOOD SAMPLE AND LABORATORY TESTS	S-UREA		90.44.1		TARIFF VALUE	1	1.13						1.13				1.13
CYCLE 3	BLOOD SAMPLE AND LABORATORY TESTS	S-CREATININA		90.16.3		TARIFF VALUE	1	1.13						1.13				1.13
CYCLE 3	BLOOD SAMPLE AND LABORATORY TESTS	S-SODIO		90.40.4		TARIFF VALUE	1	1.02						1.02				1.02
CYCLE 3	BLOOD SAMPLE AND LABORATORY TESTS	S-POTASSIO		90.37.4		TARIFF VALUE	1	1.02						1.02				1.02
CYCLE 3	BLOOD SAMPLE AND LABORATORY TESTS	S-CLORURO		90.13.3		TARIFF VALUE	1	1.13						1.13				1.13
CYCLE 3	BLOOD SAMPLE AND LABORATORY TESTS	S-URATO		90.43.5		TARIFF VALUE	1	4.78						4.78				4.78
CYCLE 3	BLOOD SAMPLE AND LABORATORY TESTS	S-PROTEINE TOTALI		90.38.5		TARIFF VALUE	1	1.13						1.13				1.13
CYCLE 3	BLOOD SAMPLE AND LABORATORY TESTS	S-GAMMA GT		90.25.5		TARIFF VALUE	1	1.13						1.13				1.13
CYCLE 3	BLOOD SAMPLE AND LABORATORY TESTS	S-FOSFATASI ALCALINA		90.23.5		TARIFF VALUE	1	1.04						1.04				1.04
CYCLE 3	BLOOD SAMPLE AND LABORATORY TESTS	S-AST		90.09.2		TARIFF VALUE	1	1.04						1.04				1.04
CYCLE 3	BLOOD SAMPLE AND LABORATORY TESTS	S-ALT		90.04.5		TARIFF VALUE	1	1						1				1
CYCLE 3	BLOOD SAMPLE AND LABORATORY TESTS	S-LDH		90.29.2		TARIFF VALUE	1	1.13						1.13				1.13
CYCLE 3	BLOOD SAMPLE AND LABORATORY TESTS	S-CREATIN CHINASI - CK		90.15.4		TARIFF VALUE	1	1.44						1.44				1.44
CYCLE 3	BLOOD SAMPLE AND LABORATORY TESTS	S-AMILASI		90.06.4		TARIFF VALUE	1	1.84						1.84				1.84
CYCLE 3	BLOOD SAMPLE AND LABORATORY TESTS	S-LIPASI		90.30.2		TARIFF VALUE	1	2.58						2.58				2.58
CYCLE 3	BLOOD SAMPLE AND LABORATORY TESTS	S-BILIRUBINA TOTALE E FRAZIONATA		90.10.5		TARIFF VALUE	1	1.41						1.41				1.41
CYCLE 3	BLOOD SAMPLE AND LABORATORY TESTS	S-CALCIO TOTALE		90.11.4		TARIFF VALUE	1	1.13						1.13				1.13
CYCLE 3	BLOOD SAMPLE AND LABORATORY TESTS	S-FOSFATO INORGANICO		90.24.3		TARIFF VALUE	1	1.46						1.46				1.46
CYCLE 3	BLOOD SAMPLE AND LABORATORY TESTS	S-MAGNESIO		90.32.5		TARIFF VALUE	1	1.55						1.55				1.55
CYCLE 3	BLOOD SAMPLE AND LABORATORY TESTS	S-FERRO TOTALE		90.22.5		TARIFF VALUE	1	1.14						1.14				1.14
CYCLE 3	BLOOD SAMPLE AND LABORATORY TESTS	S-TSH		90.42.1		TARIFF VALUE	1	5.46						5.46				5.46
CYCLE 3	BLOOD SAMPLE AND LABORATORY TESTS	S-FT3		90.43.3		TARIFF VALUE	1	6.4						6.4				6.4
CYCLE 3	BLOOD SAMPLE AND LABORATORY TESTS	S-FT4		90.42.3		TARIFF VALUE	1	6.36						6.36				6.36
CYCLE 3	BLOOD SAMPLE AND LABORATORY TESTS	P-TEMPO DI PROTROMBINA / INR		90.75.4		TARIFF VALUE	1	2.85						2.85				2.85
CYCLE 3	BLOOD SAMPLE AND LABORATORY TESTS	P-APTT		90.76.1		TARIFF VALUE	1	2.85						2.85				2.85
CYCLE 3	BLOOD SAMPLE AND LABORATORY TESTS	P-FIBRINOGENO		90.65.1		TARIFF VALUE	1	2.67						2.67				2.67
CYCLE 3	BLOOD SAMPLE AND LABORATORY TESTS	U-ESAME DELLE URINE		90.44.3		TARIFF VALUE	1	2.17						2.17				2.17
CYCLE 3	BLOOD SAMPLE AND LABORATORY TESTS	SG-EMOCROMO		90.62.2		TARIFF VALUE	1	3.17						3.17				3.17
CYCLE 3	BLOOD SAMPLE AND LABORATORY TESTS	LABORATORY STAFF (FOR TEST INTERPRETATION)	SENIOR	OMISSIS	AVERAGE HOURLY RATE	TIME SPENT	60	1.40004						62.3093				62.3093
CYCLE 3	BLOOD SAMPLE AND LABORATORY TESTS	LABORATORY STAFF (FOR TEST INTERPRETATION)	SENIOR	OMISSIS				1.04825
CYCLE 3	BLOOD SAMPLE AND LABORATORY TESTS	LABORATORY STAFF (FOR TEST INTERPRETATION)	SENIOR	OMISSIS				1.03688
CYCLE 3	BLOOD SAMPLE AND LABORATORY TESTS	LABORATORY STAFF (FOR TEST INTERPRETATION)	SENIOR	OMISSIS				0.66878
CYCLE 3	ONCOLOGICAL VISIT AND DOCUMENTATION IN HEALTH RECORD	THORACIC MEDICAL ONCOLOGY STAFF	SENIOR	OMISSIS	AVERAGE HOURLY RATE	TIME SPENT	10	0.964318	9.9036									9.9036	9.9036
CYCLE 3	ONCOLOGICAL VISIT AND DOCUMENTATION IN HEALTH RECORD	THORACIC MEDICAL ONCOLOGY STAFF	SENIOR	OMISSIS				1.0164
CYCLE 3	LABORATORY TEST INTERPRETATION AND DOCUMENTATION IN HEALTH RECORD	THORACIC MEDICAL ONCOLOGY STAFF	SENIOR/NON SENIOR	OMISSIS	AVERAGE HOURLY RATE	TIME SPENT	5	1.37526	4.72854									4.72854	4.72854
CYCLE 3	LABORATORY TEST INTERPRETATION AND DOCUMENTATION IN HEALTH RECORD	THORACIC MEDICAL ONCOLOGY STAFF	SENIOR/NON SENIOR	OMISSIS				0.964318
CYCLE 3	LABORATORY TEST INTERPRETATION AND DOCUMENTATION IN HEALTH RECORD	THORACIC MEDICAL ONCOLOGY STAFF	SENIOR/NON SENIOR	OMISSIS				1.0164
CYCLE 3	LABORATORY TEST INTERPRETATION AND DOCUMENTATION IN HEALTH RECORD	THORACIC MEDICAL ONCOLOGY TEMPORARY STAFF	SENIOR/NON SENIOR	OMISSIS				0.426859
CYCLE 3	VITAL SIGNS MEASUREMENT AND DOCUMENTATION IN HEALTH RECORD	THORACIC MEDICAL ONCOLOGY STAFF	SENIOR/NON SENIOR	OMISSIS	AVERAGE HOURLY RATE	TIME SPENT	10	1.37526	9.45709									9.45709	9.45709
CYCLE 3	VITAL SIGNS MEASUREMENT AND DOCUMENTATION IN HEALTH RECORD	THORACIC MEDICAL ONCOLOGY STAFF	SENIOR/NON SENIOR	OMISSIS				0.964318
CYCLE 3	VITAL SIGNS MEASUREMENT AND DOCUMENTATION IN HEALTH RECORD	THORACIC MEDICAL ONCOLOGY STAFF	SENIOR/NON SENIOR	OMISSIS				1.0164
CYCLE 3	VITAL SIGNS MEASUREMENT AND DOCUMENTATION IN HEALTH RECORD	THORACIC MEDICAL ONCOLOGY TEMPORARY STAFF	SENIOR/NON SENIOR	OMISSIS				0.426859
CYCLE 3	VITAL SIGNS EVALUATION AND DOCUMENTATION IN HEALTH RECORD	THORACIC MEDICAL ONCOLOGY STAFF	SENIOR/NON SENIOR	OMISSIS	AVERAGE HOURLY RATE	TIME SPENT	5	1.37526	4.72854									4.72854	4.72854
CYCLE 3	VITAL SIGNS EVALUATION AND DOCUMENTATION IN HEALTH RECORD	THORACIC MEDICAL ONCOLOGY STAFF	SENIOR/NON SENIOR	OMISSIS				0.964318
CYCLE 3	VITAL SIGNS EVALUATION AND DOCUMENTATION IN HEALTH RECORD	THORACIC MEDICAL ONCOLOGY STAFF	SENIOR/NON SENIOR	OMISSIS				1.0164
CYCLE 3	VITAL SIGNS EVALUATION AND DOCUMENTATION IN HEALTH RECORD	THORACIC MEDICAL ONCOLOGY TEMPORARY STAFF	SENIOR/NON SENIOR	OMISSIS				0.426859
CYCLE 3	RECEIVING, MANAGEMENT AND SENDING EXPERIMENTAL DRUG	PHARMACY STAFF	SENIOR/CONTRACT	OMISSIS	AVERAGE HOURLY RATE	TIME SPENT	60	0.873543					26.2749					26.2749	26.2749
CYCLE 3	RECEIVING, MANAGEMENT AND SENDING EXPERIMENTAL DRUG	PHARMACY STAFF	SENIOR/CONTRACT	OMISSIS				0.101025
CYCLE 3	RECEIVING, MANAGEMENT AND SENDING EXPERIMENTAL DRUG	PHARMACY STAFF	SENIOR/CONTRACT	OMISSIS				0.339175
CYCLE 3	EXPERIMENTAL DRUG PREPARATION	PHARMACY STAFF	SENIOR	OMISSIS		TIME SPENT	30	1.14421					34.3264					34.3264	57.9244
CYCLE 3	EXPERIMENTAL DRUG PREPARATION	PHARMACY STAFF	NON SENIOR	OMISSIS		TIME SPENT	50	0.47196					23.598					23.598
CYCLE 3	DRUG RECEPTION AND IVRS CALL	THORACIC MEDICAL ONCOLOGY CONTRACT STAFF	CONTRACT	OMISSIS		TIME SPENT	5	0.341931	1.70966									1.70966	1.70966
CYCLE 3	DRUG ADMINISTRATION	CHEMOTHERAPY DH			INCLUDED IN OVERHEAD SHARE														0
CYCLE 3	DRUG ADMINISTRATION	NURSE CHEMOTHERAPY DH			INCLUDED IN OVERHEAD SHARE
CYCLE 3	DRUG ADMINISTRATION	THORACIC MEDICAL ONCOLOGY STAFF	SENIOR/NON SENIOR	OMISSIS	AVERAGE HOURLY RATE	TIME SPENT	90 min, ma non imputabile in quanto costo comune	1.37526										0
CYCLE 3	DRUG ADMINISTRATION	THORACIC MEDICAL ONCOLOGY STAFF	SENIOR/NON SENIOR	OMISSIS				0.964318
CYCLE 3	DRUG ADMINISTRATION	THORACIC MEDICAL ONCOLOGY STAFF	SENIOR/NON SENIOR	OMISSIS				1.0164
CYCLE 3	DRUG ADMINISTRATION	THORACIC MEDICAL ONCOLOGY TEMPORARY STAFF	SENIOR/NON SENIOR	OMISSIS				0.426859
CYCLE 3	ONCOLOGICAL VISIT, DISCHARGE AND DOCUMENTATION IN HEALTH RECORD	THORACIC MEDICAL ONCOLOGY STAFF	SENIOR/NON SENIOR	OMISSIS	AVERAGE HOURLY RATE	TIME SPENT	10	1.37526	9.45709									9.45709	9.45709
CYCLE 3	ONCOLOGICAL VISIT, DISCHARGE AND DOCUMENTATION IN HEALTH RECORD	THORACIC MEDICAL ONCOLOGY STAFF	SENIOR/NON SENIOR	OMISSIS				0.964318
CYCLE 3	ONCOLOGICAL VISIT, DISCHARGE AND DOCUMENTATION IN HEALTH RECORD	THORACIC MEDICAL ONCOLOGY STAFF	SENIOR/NON SENIOR	OMISSIS				1.0164
CYCLE 3	ONCOLOGICAL VISIT, DISCHARGE AND DOCUMENTATION IN HEALTH RECORD	THORACIC MEDICAL ONCOLOGY TEMPORARY STAFF	SENIOR/NON SENIOR	OMISSIS				0.426859
CYCLE 3	DATA ENTRY IN THE SPONSOR SITE	THORACIC MEDICAL ONCOLOGY CONTRACT STAFF	CONTRACT	OMISSIS		TIME SPENT	30	0.341931	10.2579									10.2579	10.2579
1st RESTAGING	PLANNING OF DIAGNOSTIC ACTIVITY (TESTS AND MEDICAL EXAMINATIONS)	THORACIC MEDICAL ONCOLOGY CONTRACT STAFF	CONTRACT	OMISSIS		TIME SPENT	15	0.341931	5.12897									5.12897	5.12897
1st RESTAGING	RADIOLOGICAL EXAMINATION	RADIODIAGNOSTIC SERVICE 1 ADMINISTRATIVE STAFF	NON SENIOR/CONTRACT	OMISSIS	AVERAGE HOURLY RATE	TIME SPENT	15	0.205026		5.84396								5.84396	548.913
1st RESTAGING	RADIOLOGICAL EXAMINATION	RADIODIAGNOSTIC SERVICE 1 ADMINISTRATIVE STAFF	NON SENIOR/CONTRACT	OMISSIS				0.268565
1st RESTAGING	RADIOLOGICAL EXAMINATION	RADIODIAGNOSTIC SERVICE 1 ADMINISTRATIVE STAFF	NON SENIOR/CONTRACT	OMISSIS				0.476881
1st RESTAGING	RADIOLOGICAL EXAMINATION	RADIODIAGNOSTIC SERVICE 1 ADMINISTRATIVE STAFF	NON SENIOR/CONTRACT	OMISSIS				0.479343
1st RESTAGING	RADIOLOGICAL EXAMINATION	RADIODIAGNOSTIC SERVICE 1 ADMINISTRATIVE STAFF	NON SENIOR/CONTRACT	OMISSIS				0.518172
1st RESTAGING	RADIOLOGICAL EXAMINATION	TC DEL TORACE, SENZA E CON CONTRASTO		87.41.1		TARIFF VALUE	1	124.11		124.11								124.11
1st RESTAGING	RADIOLOGICAL EXAMINATION	TC DELL'ADDOME SUPERIORE SENZA E CON CONTRASTO		88.01.2		TARIFF VALUE	1	126.9		126.9								126.9
1st RESTAGING	RADIOLOGICAL EXAMINATION	TC DELL' ADDOME INFERIORE, SENZA E CON CONTRASTO		88.01.4		TARIFF VALUE	1	126.9		126.9								126.9
1st RESTAGING	RADIOLOGICAL EXAMINATION	TC DEL CAPO. SENZA E CON CONTRASTO TC dei cranio-TC dell'encefalo		87.03.1		TARIFF VALUE	1	120.42		120.42								120.42
1st RESTAGING	RADIOLOGICAL EXAMINATION	RADIODIAGNOSTIC SERVICE 1 STAFF (FOR TEST INTERPRETATION)	SENIOR	OMISSIS	AVERAGE HOURLY RATE	TIME SPENT	45	1.34475		44.7393								44.7393
1st RESTAGING	RADIOLOGICAL EXAMINATION	RADIODIAGNOSTIC SERVICE 1 STAFF (FOR TEST INTERPRETATION)	SENIOR	OMISSIS				1.05556
1st RESTAGING	RADIOLOGICAL EXAMINATION	RADIODIAGNOSTIC SERVICE 1 STAFF (FOR TEST INTERPRETATION)	SENIOR	OMISSIS				0.981815
1st RESTAGING	RADIOLOGICAL EXAMINATION	RADIODIAGNOSTIC SERVICE 1 STAFF (FOR TEST INTERPRETATION)	SENIOR	OMISSIS				0.787374
1st RESTAGING	RADIOLOGICAL EXAMINATION	RADIODIAGNOSTIC SERVICE 1 STAFF (FOR TEST INTERPRETATION)	SENIOR	OMISSIS				0.801536
1st RESTAGING	RADIOLOGIC TEST INTERPRETATION AND DOCUMENTAZION IN HEALTH RECORD	THORACIC MEDICAL ONCOLOGY STAFF	SENIOR/NON SENIOR	OMISSIS	AVERAGE HOURLY RATE	TIME SPENT	5	1.37526	4.72854									4.72854	4.72854
1st RESTAGING		THORACIC MEDICAL ONCOLOGY STAFF	SENIOR/NON SENIOR	OMISSIS				0.964318
1st RESTAGING		THORACIC MEDICAL ONCOLOGY STAFF	SENIOR/NON SENIOR	OMISSIS				1.0164
1st RESTAGING		THORACIC MEDICAL ONCOLOGY TEMPORARY STAFF	SENIOR/NON SENIOR	OMISSIS				0.426859
1st RESTAGING	DATA ENTRY IN THE SPONSOR SITE	THORACIC MEDICAL ONCOLOGY CONTRACT STAFF	CONTRACT	OMISSIS		TIME SPENT	15	0.341931	5.12897									5.12897	5.12897
1st RESTAGING	DATA ENTRY IN THE SPONSOR SITE	THORACIC MEDICAL ONCOLOGY CONTRACT STAFF	CONTRACT	OMISSIS		TIME SPENT	30	0.341931	10.2579									10.2579	10.2579
CYCLE 4	THERAPY DAY ORGANIZATION AND PATIENT COMMUNICATION	THORACIC MEDICAL ONCOLOGY TIME SPENTRARY STAFF	NON SENIOR	OMISSIS		TIME SPENT	5	0.426859	2.1343									2.1343	2.1343
CYCLE 4	CLINICAL TRIAL PATIENT FEEDBACK QUESTIONNAIRE	THORACIC MEDICAL ONCOLOGY CONTRACT STAFF	CONTRACT	OMISSIS		TIME SPENT	30	0.341931	10.2579									10.2579	10.2579
CYCLE 4	BLOOD SAMPLE AND LABORATORY TESTS	THORACIC MEDICAL ONCOLOGY TIME SPENTRARY STAFF	SENIOR	OMISSIS		TIME SPENT	10	0.426859	4.26859									4.26859	128.908
CYCLE 4	BLOOD SAMPLE AND LABORATORY TESTS	NURSE CHEMOTHERAPY DH		OMISSIS	INCLUDED IN OVERHEAD SHARE													0
CYCLE 4	BLOOD SAMPLE AND LABORATORY TESTS	S-GLUCOSIO		90.27.1		TARIFF VALUE	1	1.17						1.17				1.17
CYCLE 4	BLOOD SAMPLE AND LABORATORY TESTS	S-UREA		90.44.1		TARIFF VALUE	1	1.13						1.13				1.13
CYCLE 4	BLOOD SAMPLE AND LABORATORY TESTS	S-CREATININA		90.16.3		TARIFF VALUE	1	1.13						1.13				1.13
CYCLE 4	BLOOD SAMPLE AND LABORATORY TESTS	S-SODIO		90.40.4		TARIFF VALUE	1	1.02						1.02				1.02
CYCLE 4	BLOOD SAMPLE AND LABORATORY TESTS	S-POTASSIO		90.37.4		TARIFF VALUE	1	1.02						1.02				1.02
CYCLE 4	BLOOD SAMPLE AND LABORATORY TESTS	S-CLORURO		90.13.3		TARIFF VALUE	1	1.13						1.13				1.13
CYCLE 4	BLOOD SAMPLE AND LABORATORY TESTS	S-URATO		90.43.5		TARIFF VALUE	1	4.78						4.78				4.78
CYCLE 4	BLOOD SAMPLE AND LABORATORY TESTS	S-PROTEINE TOTALI		90.38.5		TARIFF VALUE	1	1.13						1.13				1.13
CYCLE 4	BLOOD SAMPLE AND LABORATORY TESTS	S-GAMMA GT		90.25.5		TARIFF VALUE	1	1.13						1.13				1.13
CYCLE 4	BLOOD SAMPLE AND LABORATORY TESTS	S-FOSFATASI ALCALINA		90.23.5		TARIFF VALUE	1	1.04						1.04				1.04
CYCLE 4	BLOOD SAMPLE AND LABORATORY TESTS	S-AST		90.09.2		TARIFF VALUE	1	1.04						1.04				1.04
CYCLE 4	BLOOD SAMPLE AND LABORATORY TESTS	S-ALT		90.04.5		TARIFF VALUE	1	1						1				1
CYCLE 4	BLOOD SAMPLE AND LABORATORY TESTS	S-LDH		90.29.2		TARIFF VALUE	1	1.13						1.13				1.13
CYCLE 4	BLOOD SAMPLE AND LABORATORY TESTS	S-CREATIN CHINASI - CK		90.15.4		TARIFF VALUE	1	1.44						1.44				1.44
CYCLE 4	BLOOD SAMPLE AND LABORATORY TESTS	S-AMILASI		90.06.4		TARIFF VALUE	1	1.84						1.84				1.84
CYCLE 4	BLOOD SAMPLE AND LABORATORY TESTS	S-LIPASI		90.30.2		TARIFF VALUE	1	2.58						2.58				2.58
CYCLE 4	BLOOD SAMPLE AND LABORATORY TESTS	S-BILIRUBINA TOTALE E FRAZIONATA		90.10.5		TARIFF VALUE	1	1.41						1.41				1.41
CYCLE 4	BLOOD SAMPLE AND LABORATORY TESTS	S-CALCIO TOTALE		90.11.4		TARIFF VALUE	1	1.13						1.13				1.13
CYCLE 4	BLOOD SAMPLE AND LABORATORY TESTS	S-FOSFATO INORGANICO		90.24.3		TARIFF VALUE	1	1.46						1.46				1.46
CYCLE 4	BLOOD SAMPLE AND LABORATORY TESTS	S-MAGNESIO		90.32.5		TARIFF VALUE	1	1.55						1.55				1.55
CYCLE 4	BLOOD SAMPLE AND LABORATORY TESTS	S-FERRO TOTALE		90.22.5		TARIFF VALUE	1	1.14						1.14				1.14
CYCLE 4	BLOOD SAMPLE AND LABORATORY TESTS	S-TSH		90.42.1		TARIFF VALUE	1	5.46						5.46				5.46
CYCLE 4	BLOOD SAMPLE AND LABORATORY TESTS	S-FT3		90.43.3		TARIFF VALUE	1	6.4						6.4				6.4
CYCLE 4	BLOOD SAMPLE AND LABORATORY TESTS	S-FT4		90.42.3		TARIFF VALUE	1	6.36						6.36				6.36
CYCLE 4	BLOOD SAMPLE AND LABORATORY TESTS	P-TEMPO DI PROTROMBINA / INR		90.75.4		TARIFF VALUE	1	2.85						2.85				2.85
CYCLE 4	BLOOD SAMPLE AND LABORATORY TESTS	P-APTT		90.76.1		TARIFF VALUE	1	2.85						2.85				2.85
CYCLE 4	BLOOD SAMPLE AND LABORATORY TESTS	P-FIBRINOGENO		90.65.1		TARIFF VALUE	1	2.67						2.67				2.67
CYCLE 4	BLOOD SAMPLE AND LABORATORY TESTS	U-ESAME DELLE URINE		90.44.3		TARIFF VALUE	1	2.17						2.17				2.17
CYCLE 4	BLOOD SAMPLE AND LABORATORY TESTS	SG-EMOCROMO		90.62.2		TARIFF VALUE	1	3.17						3.17				3.17
CYCLE 4	BLOOD SAMPLE AND LABORATORY TESTS	LABORATORY STAFF (FOR TEST INTERPRETATION)	SENIOR	OMISSIS	AVERAGE HOURLY RATE	TIME SPENT	60	1.40004						62.3093				62.3093
CYCLE 4	BLOOD SAMPLE AND LABORATORY TESTS	LABORATORY STAFF (FOR TEST INTERPRETATION)	SENIOR	OMISSIS				1.04825
CYCLE 4	BLOOD SAMPLE AND LABORATORY TESTS	LABORATORY STAFF (FOR TEST INTERPRETATION)	SENIOR	OMISSIS				1.03688
CYCLE 4	BLOOD SAMPLE AND LABORATORY TESTS	LABORATORY STAFF (FOR TEST INTERPRETATION)	SENIOR	OMISSIS				0.66878
CYCLE 4	ONCOLOGICAL VISIT AND DOCUMENTATION IN HEALTH RECORD	THORACIC MEDICAL ONCOLOGY STAFF	SENIOR	OMISSIS	AVERAGE HOURLY RATE	TIME SPENT	10	0.964318	9.9036									9.9036	9.9036
CYCLE 4	ONCOLOGICAL VISIT AND DOCUMENTATION IN HEALTH RECORD	THORACIC MEDICAL ONCOLOGY STAFF	SENIOR	OMISSIS				1.0164
CYCLE 4	LABORATORY TEST INTERPRETATION AND DOCUMENTATION IN HEALTH RECORD	THORACIC MEDICAL ONCOLOGY STAFF	SENIOR/NON SENIOR	OMISSIS	AVERAGE HOURLY RATE	TIME SPENT	5	1.37526	4.72854									4.72854	4.72854
CYCLE 4	LABORATORY TEST INTERPRETATION AND DOCUMENTATION IN HEALTH RECORD	THORACIC MEDICAL ONCOLOGY STAFF	SENIOR/NON SENIOR	OMISSIS				0.964318
CYCLE 4	LABORATORY TEST INTERPRETATION AND DOCUMENTATION IN HEALTH RECORD	THORACIC MEDICAL ONCOLOGY STAFF	SENIOR/NON SENIOR	OMISSIS				1.0164
CYCLE 4	LABORATORY TEST INTERPRETATION AND DOCUMENTATION IN HEALTH RECORD	THORACIC MEDICAL ONCOLOGY TEMPORARY STAFF	SENIOR/NON SENIOR	OMISSIS				0.426859
CYCLE 4	VITAL SIGNS MEASUREMENT AND DOCUMENTATION IN HEALTH RECORD	THORACIC MEDICAL ONCOLOGY STAFF	SENIOR/NON SENIOR	OMISSIS	AVERAGE HOURLY RATE	TIME SPENT	10	1.37526	9.45709									9.45709	9.45709
CYCLE 4	VITAL SIGNS MEASUREMENT AND DOCUMENTATION IN HEALTH RECORD	THORACIC MEDICAL ONCOLOGY STAFF	SENIOR/NON SENIOR	OMISSIS				0.964318
CYCLE 4	VITAL SIGNS MEASUREMENT AND DOCUMENTATION IN HEALTH RECORD	THORACIC MEDICAL ONCOLOGY STAFF	SENIOR/NON SENIOR	OMISSIS				1.0164
CYCLE 4	VITAL SIGNS MEASUREMENT AND DOCUMENTATION IN HEALTH RECORD	THORACIC MEDICAL ONCOLOGY TEMPORARY STAFF	SENIOR/NON SENIOR	OMISSIS				0.426859
CYCLE 4	VITAL SIGNS EVALUATION AND DOCUMENTATION IN HEALTH RECORD	THORACIC MEDICAL ONCOLOGY STAFF	SENIOR/NON SENIOR	OMISSIS	AVERAGE HOURLY RATE	TIME SPENT	5	1.37526	4.72854									4.72854	4.72854
CYCLE 4	VITAL SIGNS EVALUATION AND DOCUMENTATION IN HEALTH RECORD	THORACIC MEDICAL ONCOLOGY STAFF	SENIOR/NON SENIOR	OMISSIS				0.964318
CYCLE 4	VITAL SIGNS EVALUATION AND DOCUMENTATION IN HEALTH RECORD	THORACIC MEDICAL ONCOLOGY STAFF	SENIOR/NON SENIOR	OMISSIS				1.0164
CYCLE 4	VITAL SIGNS EVALUATION AND DOCUMENTATION IN HEALTH RECORD	THORACIC MEDICAL ONCOLOGY TEMPORARY STAFF	SENIOR/NON SENIOR	OMISSIS				0.426859
CYCLE 4	RECEIVING, MANAGEMENT AND SENDING EXPERIMENTAL DRUG	PHARMACY STAFF	SENIOR/CONTRACT	OMISSIS	AVERAGE HOURLY RATE	TIME SPENT	60	0.873543					26.2749					26.2749	26.2749
CYCLE 4	RECEIVING, MANAGEMENT AND SENDING EXPERIMENTAL DRUG	PHARMACY STAFF	SENIOR/CONTRACT	OMISSIS				0.101025
CYCLE 4	RECEIVING, MANAGEMENT AND SENDING EXPERIMENTAL DRUG	PHARMACY STAFF	SENIOR/CONTRACT	OMISSIS				0.339175
CYCLE 4	EXPERIMENTAL DRUG PREPARATION	PHARMACY STAFF	SENIOR	OMISSIS		TIME SPENT	30	1.14421					34.3264					34.3264	57.9244
CYCLE 4	EXPERIMENTAL DRUG PREPARATION	PHARMACY STAFF	NON SENIOR	OMISSIS		TIME SPENT	50	0.47196					23.598					23.598
CYCLE 4	DRUG RECEPTION AND IVRS CALL	THORACIC MEDICAL ONCOLOGY CONTRACT STAFF	CONTRACT	OMISSIS		TIME SPENT	5	0.341931	1.70966									1.70966	1.70966
CYCLE 4	DRUG ADMINISTRATION	CHEMOTHERAPY DH			INCLUDED IN OVERHEAD SHARE														0
CYCLE 4	DRUG ADMINISTRATION	NURSE CHEMOTHERAPY DH			INCLUDED IN OVERHEAD SHARE
CYCLE 4	DRUG ADMINISTRATION	THORACIC MEDICAL ONCOLOGY STAFF	SENIOR/NON SENIOR	OMISSIS	AVERAGE HOURLY RATE	TIME SPENT	90 min, ma non imputabile in quanto costo comune	1.37526										0
CYCLE 4	DRUG ADMINISTRATION	THORACIC MEDICAL ONCOLOGY STAFF	SENIOR/NON SENIOR	OMISSIS				0.964318
CYCLE 4	DRUG ADMINISTRATION	THORACIC MEDICAL ONCOLOGY STAFF	SENIOR/NON SENIOR	OMISSIS				1.0164
CYCLE 4	DRUG ADMINISTRATION	THORACIC MEDICAL ONCOLOGY TEMPORARY STAFF	SENIOR/NON SENIOR	OMISSIS				0.426859
CYCLE 4	ONCOLOGICAL VISIT, DISCHARGE AND DOCUMENTATION IN HEALTH RECORD	THORACIC MEDICAL ONCOLOGY STAFF	SENIOR/NON SENIOR	OMISSIS	AVERAGE HOURLY RATE	TIME SPENT	10	1.37526	9.45709									9.45709	9.45709
CYCLE 4	ONCOLOGICAL VISIT, DISCHARGE AND DOCUMENTATION IN HEALTH RECORD	THORACIC MEDICAL ONCOLOGY STAFF	SENIOR/NON SENIOR	OMISSIS				0.964318
CYCLE 4	ONCOLOGICAL VISIT, DISCHARGE AND DOCUMENTATION IN HEALTH RECORD	THORACIC MEDICAL ONCOLOGY STAFF	SENIOR/NON SENIOR	OMISSIS				1.0164
CYCLE 4	ONCOLOGICAL VISIT, DISCHARGE AND DOCUMENTATION IN HEALTH RECORD	THORACIC MEDICAL ONCOLOGY TEMPORARY STAFF	SENIOR/NON SENIOR	OMISSIS				0.426859
CYCLE 4	DATA ENTRY IN THE SPONSOR SITE	THORACIC MEDICAL ONCOLOGY CONTRACT STAFF	CONTRACT	OMISSIS		TIME SPENT	30	0.341931	10.2579									10.2579	10.2579
CYCLE 5	THERAPY DAY ORGANIZATION AND PATIENT COMMUNICATION	THORACIC MEDICAL ONCOLOGY TIME SPENTRARY STAFF	NON SENIOR	OMISSIS		TIME SPENT	5	0.426859	2.1343									2.1343	2.1343
CYCLE 5	CLINICAL TRIAL PATIENT FEEDBACK QUESTIONNAIRE	THORACIC MEDICAL ONCOLOGY CONTRACT STAFF	CONTRACT	OMISSIS		TIME SPENT	30	0.341931	10.2579									10.2579	10.2579
CYCLE 5	BLOOD SAMPLE AND LABORATORY TESTS	THORACIC MEDICAL ONCOLOGY TIME SPENTRARY STAFF	SENIOR	OMISSIS		TIME SPENT	10	0.426859	4.26859									4.26859	128.908
CYCLE 5	BLOOD SAMPLE AND LABORATORY TESTS	NURSE CHEMOTHERAPY DH		OMISSIS	INCLUDED IN OVERHEAD SHARE													0
CYCLE 5	BLOOD SAMPLE AND LABORATORY TESTS	S-GLUCOSIO		90.27.1		TARIFF VALUE	1	1.17						1.17				1.17
CYCLE 5	BLOOD SAMPLE AND LABORATORY TESTS	S-UREA		90.44.1		TARIFF VALUE	1	1.13						1.13				1.13
CYCLE 5	BLOOD SAMPLE AND LABORATORY TESTS	S-CREATININA		90.16.3		TARIFF VALUE	1	1.13						1.13				1.13
CYCLE 5	BLOOD SAMPLE AND LABORATORY TESTS	S-SODIO		90.40.4		TARIFF VALUE	1	1.02						1.02				1.02
CYCLE 5	BLOOD SAMPLE AND LABORATORY TESTS	S-POTASSIO		90.37.4		TARIFF VALUE	1	1.02						1.02				1.02
CYCLE 5	BLOOD SAMPLE AND LABORATORY TESTS	S-CLORURO		90.13.3		TARIFF VALUE	1	1.13						1.13				1.13
CYCLE 5	BLOOD SAMPLE AND LABORATORY TESTS	S-URATO		90.43.5		TARIFF VALUE	1	4.78						4.78				4.78
CYCLE 5	BLOOD SAMPLE AND LABORATORY TESTS	S-PROTEINE TOTALI		90.38.5		TARIFF VALUE	1	1.13						1.13				1.13
CYCLE 5	BLOOD SAMPLE AND LABORATORY TESTS	S-GAMMA GT		90.25.5		TARIFF VALUE	1	1.13						1.13				1.13
CYCLE 5	BLOOD SAMPLE AND LABORATORY TESTS	S-FOSFATASI ALCALINA		90.23.5		TARIFF VALUE	1	1.04						1.04				1.04
CYCLE 5	BLOOD SAMPLE AND LABORATORY TESTS	S-AST		90.09.2		TARIFF VALUE	1	1.04						1.04				1.04
CYCLE 5	BLOOD SAMPLE AND LABORATORY TESTS	S-ALT		90.04.5		TARIFF VALUE	1	1						1				1
CYCLE 5	BLOOD SAMPLE AND LABORATORY TESTS	S-LDH		90.29.2		TARIFF VALUE	1	1.13						1.13				1.13
CYCLE 5	BLOOD SAMPLE AND LABORATORY TESTS	S-CREATIN CHINASI - CK		90.15.4		TARIFF VALUE	1	1.44						1.44				1.44
CYCLE 5	BLOOD SAMPLE AND LABORATORY TESTS	S-AMILASI		90.06.4		TARIFF VALUE	1	1.84						1.84				1.84
CYCLE 5	BLOOD SAMPLE AND LABORATORY TESTS	S-LIPASI		90.30.2		TARIFF VALUE	1	2.58						2.58				2.58
CYCLE 5	BLOOD SAMPLE AND LABORATORY TESTS	S-BILIRUBINA TOTALE E FRAZIONATA		90.10.5		TARIFF VALUE	1	1.41						1.41				1.41
CYCLE 5	BLOOD SAMPLE AND LABORATORY TESTS	S-CALCIO TOTALE		90.11.4		TARIFF VALUE	1	1.13						1.13				1.13
CYCLE 5	BLOOD SAMPLE AND LABORATORY TESTS	S-FOSFATO INORGANICO		90.24.3		TARIFF VALUE	1	1.46						1.46				1.46
CYCLE 5	BLOOD SAMPLE AND LABORATORY TESTS	S-MAGNESIO		90.32.5		TARIFF VALUE	1	1.55						1.55				1.55
CYCLE 5	BLOOD SAMPLE AND LABORATORY TESTS	S-FERRO TOTALE		90.22.5		TARIFF VALUE	1	1.14						1.14				1.14
CYCLE 5	BLOOD SAMPLE AND LABORATORY TESTS	S-TSH		90.42.1		TARIFF VALUE	1	5.46						5.46				5.46
CYCLE 5	BLOOD SAMPLE AND LABORATORY TESTS	S-FT3		90.43.3		TARIFF VALUE	1	6.4						6.4				6.4
CYCLE 5	BLOOD SAMPLE AND LABORATORY TESTS	S-FT4		90.42.3		TARIFF VALUE	1	6.36						6.36				6.36
CYCLE 5	BLOOD SAMPLE AND LABORATORY TESTS	P-TEMPO DI PROTROMBINA / INR		90.75.4		TARIFF VALUE	1	2.85						2.85				2.85
CYCLE 5	BLOOD SAMPLE AND LABORATORY TESTS	P-APTT		90.76.1		TARIFF VALUE	1	2.85						2.85				2.85
CYCLE 5	BLOOD SAMPLE AND LABORATORY TESTS	P-FIBRINOGENO		90.65.1		TARIFF VALUE	1	2.67						2.67				2.67
CYCLE 5	BLOOD SAMPLE AND LABORATORY TESTS	U-ESAME DELLE URINE		90.44.3		TARIFF VALUE	1	2.17						2.17				2.17
CYCLE 5	BLOOD SAMPLE AND LABORATORY TESTS	SG-EMOCROMO		90.62.2		TARIFF VALUE	1	3.17						3.17				3.17
CYCLE 5	BLOOD SAMPLE AND LABORATORY TESTS	LABORATORY STAFF (FOR TEST INTERPRETATION)	SENIOR	OMISSIS	AVERAGE HOURLY RATE	TIME SPENT	60	1.40004						62.3093				62.3093
CYCLE 5	BLOOD SAMPLE AND LABORATORY TESTS	LABORATORY STAFF (FOR TEST INTERPRETATION)	SENIOR	OMISSIS				1.04825
CYCLE 5	BLOOD SAMPLE AND LABORATORY TESTS	LABORATORY STAFF (FOR TEST INTERPRETATION)	SENIOR	OMISSIS				1.03688
CYCLE 5	BLOOD SAMPLE AND LABORATORY TESTS	LABORATORY STAFF (FOR TEST INTERPRETATION)	SENIOR	OMISSIS				0.66878
CYCLE 5	ONCOLOGICAL VISIT AND DOCUMENTATION IN HEALTH RECORD	THORACIC MEDICAL ONCOLOGY STAFF	SENIOR	OMISSIS	AVERAGE HOURLY RATE	TIME SPENT	10	0.964318	9.9036									9.9036	9.9036
CYCLE 5	ONCOLOGICAL VISIT AND DOCUMENTATION IN HEALTH RECORD	THORACIC MEDICAL ONCOLOGY STAFF	SENIOR	OMISSIS				1.0164
CYCLE 5	LABORATORY TEST INTERPRETATION AND DOCUMENTATION IN HEALTH RECORD	THORACIC MEDICAL ONCOLOGY STAFF	SENIOR/NON SENIOR	OMISSIS	AVERAGE HOURLY RATE	TIME SPENT	5	1.37526	4.72854									4.72854	4.72854
CYCLE 5	LABORATORY TEST INTERPRETATION AND DOCUMENTATION IN HEALTH RECORD	THORACIC MEDICAL ONCOLOGY STAFF	SENIOR/NON SENIOR	OMISSIS				0.964318
CYCLE 5	LABORATORY TEST INTERPRETATION AND DOCUMENTATION IN HEALTH RECORD	THORACIC MEDICAL ONCOLOGY STAFF	SENIOR/NON SENIOR	OMISSIS				1.0164
CYCLE 5	LABORATORY TEST INTERPRETATION AND DOCUMENTATION IN HEALTH RECORD	THORACIC MEDICAL ONCOLOGY TEMPORARY STAFF	SENIOR/NON SENIOR	OMISSIS				0.426859
CYCLE 5	VITAL SIGNS MEASUREMENT AND DOCUMENTATION IN HEALTH RECORD	THORACIC MEDICAL ONCOLOGY STAFF	SENIOR/NON SENIOR	OMISSIS	AVERAGE HOURLY RATE	TIME SPENT	10	1.37526	9.45709									9.45709	9.45709
CYCLE 5	VITAL SIGNS MEASUREMENT AND DOCUMENTATION IN HEALTH RECORD	THORACIC MEDICAL ONCOLOGY STAFF	SENIOR/NON SENIOR	OMISSIS				0.964318
CYCLE 5	VITAL SIGNS MEASUREMENT AND DOCUMENTATION IN HEALTH RECORD	THORACIC MEDICAL ONCOLOGY STAFF	SENIOR/NON SENIOR	OMISSIS				1.0164
CYCLE 5	VITAL SIGNS MEASUREMENT AND DOCUMENTATION IN HEALTH RECORD	THORACIC MEDICAL ONCOLOGY TEMPORARY STAFF	SENIOR/NON SENIOR	OMISSIS				0.426859
CYCLE 5	VITAL SIGNS EVALUATION AND DOCUMENTATION IN HEALTH RECORD	THORACIC MEDICAL ONCOLOGY STAFF	SENIOR/NON SENIOR	OMISSIS	AVERAGE HOURLY RATE	TIME SPENT	5	1.37526	4.72854									4.72854	4.72854
CYCLE 5	VITAL SIGNS EVALUATION AND DOCUMENTATION IN HEALTH RECORD	THORACIC MEDICAL ONCOLOGY STAFF	SENIOR/NON SENIOR	OMISSIS				0.964318
CYCLE 5	VITAL SIGNS EVALUATION AND DOCUMENTATION IN HEALTH RECORD	THORACIC MEDICAL ONCOLOGY STAFF	SENIOR/NON SENIOR	OMISSIS				1.0164
CYCLE 5	VITAL SIGNS EVALUATION AND DOCUMENTATION IN HEALTH RECORD	THORACIC MEDICAL ONCOLOGY TEMPORARY STAFF	SENIOR/NON SENIOR	OMISSIS				0.426859
CYCLE 5	RECEIVING, MANAGEMENT AND SENDING EXPERIMENTAL DRUG	PHARMACY STAFF	SENIOR/CONTRACT	OMISSIS	AVERAGE HOURLY RATE	TIME SPENT	60	0.873543					26.2749					26.2749	26.2749
CYCLE 5	RECEIVING, MANAGEMENT AND SENDING EXPERIMENTAL DRUG	PHARMACY STAFF	SENIOR/CONTRACT	OMISSIS				0.101025
CYCLE 5	RECEIVING, MANAGEMENT AND SENDING EXPERIMENTAL DRUG	PHARMACY STAFF	SENIOR/CONTRACT	OMISSIS				0.339175
CYCLE 5	EXPERIMENTAL DRUG PREPARATION	PHARMACY STAFF	SENIOR	OMISSIS		TIME SPENT	30	1.14421					34.3264					34.3264	57.9244
CYCLE 5	EXPERIMENTAL DRUG PREPARATION	PHARMACY STAFF	NON SENIOR	OMISSIS		TIME SPENT	50	0.47196					23.598					23.598
CYCLE 5	DRUG RECEPTION AND IVRS CALL	THORACIC MEDICAL ONCOLOGY CONTRACT STAFF	CONTRACT	OMISSIS		TIME SPENT	5	0.341931	1.70966									1.70966	1.70966
CYCLE 5	DRUG ADMINISTRATION	CHEMOTHERAPY DH			INCLUDED IN OVERHEAD SHARE														0
CYCLE 5	DRUG ADMINISTRATION	NURSE CHEMOTHERAPY DH			INCLUDED IN OVERHEAD SHARE
CYCLE 5	DRUG ADMINISTRATION	THORACIC MEDICAL ONCOLOGY STAFF	SENIOR/NON SENIOR	OMISSIS	AVERAGE HOURLY RATE	TIME SPENT	90 min, ma non imputabile in quanto costo comune	1.37526										0
CYCLE 5	DRUG ADMINISTRATION	THORACIC MEDICAL ONCOLOGY STAFF	SENIOR/NON SENIOR	OMISSIS				0.964318
CYCLE 5	DRUG ADMINISTRATION	THORACIC MEDICAL ONCOLOGY STAFF	SENIOR/NON SENIOR	OMISSIS				1.0164
CYCLE 5	DRUG ADMINISTRATION	THORACIC MEDICAL ONCOLOGY TEMPORARY STAFF	SENIOR/NON SENIOR	OMISSIS				0.426859
CYCLE 5	ONCOLOGICAL VISIT, DISCHARGE AND DOCUMENTATION IN HEALTH RECORD	THORACIC MEDICAL ONCOLOGY STAFF	SENIOR/NON SENIOR	OMISSIS	AVERAGE HOURLY RATE	TIME SPENT	10	1.37526	9.45709									9.45709	9.45709
CYCLE 5	ONCOLOGICAL VISIT, DISCHARGE AND DOCUMENTATION IN HEALTH RECORD	THORACIC MEDICAL ONCOLOGY STAFF	SENIOR/NON SENIOR	OMISSIS				0.964318
CYCLE 5	ONCOLOGICAL VISIT, DISCHARGE AND DOCUMENTATION IN HEALTH RECORD	THORACIC MEDICAL ONCOLOGY STAFF	SENIOR/NON SENIOR	OMISSIS				1.0164
CYCLE 5	ONCOLOGICAL VISIT, DISCHARGE AND DOCUMENTATION IN HEALTH RECORD	THORACIC MEDICAL ONCOLOGY TEMPORARY STAFF	SENIOR/NON SENIOR	OMISSIS				0.426859
CYCLE 5	DATA ENTRY IN THE SPONSOR SITE	THORACIC MEDICAL ONCOLOGY CONTRACT STAFF	CONTRACT	OMISSIS		TIME SPENT	30	0.341931	10.2579									10.2579	10.2579
CYCLE 6	THERAPY DAY ORGANIZATION AND PATIENT COMMUNICATION	THORACIC MEDICAL ONCOLOGY TIME SPENTRARY STAFF	NON SENIOR	OMISSIS		TIME SPENT	5	0.426859	2.1343									2.1343	2.1343
CYCLE 6	CLINICAL TRIAL PATIENT FEEDBACK QUESTIONNAIRE	THORACIC MEDICAL ONCOLOGY CONTRACT STAFF	CONTRACT	OMISSIS		TIME SPENT	30	0.341931	10.2579									10.2579	10.2579
CYCLE 6	BLOOD SAMPLE AND LABORATORY TESTS	THORACIC MEDICAL ONCOLOGY TIME SPENTRARY STAFF	SENIOR	OMISSIS		TIME SPENT	10	0.426859	4.26859									4.26859	128.908
CYCLE 6	BLOOD SAMPLE AND LABORATORY TESTS	NURSE CHEMOTHERAPY DH		OMISSIS	INCLUDED IN OVERHEAD SHARE													0
CYCLE 6	BLOOD SAMPLE AND LABORATORY TESTS	S-GLUCOSIO		90.27.1		TARIFF VALUE	1	1.17						1.17				1.17
CYCLE 6	BLOOD SAMPLE AND LABORATORY TESTS	S-UREA		90.44.1		TARIFF VALUE	1	1.13						1.13				1.13
CYCLE 6	BLOOD SAMPLE AND LABORATORY TESTS	S-CREATININA		90.16.3		TARIFF VALUE	1	1.13						1.13				1.13
CYCLE 6	BLOOD SAMPLE AND LABORATORY TESTS	S-SODIO		90.40.4		TARIFF VALUE	1	1.02						1.02				1.02
CYCLE 6	BLOOD SAMPLE AND LABORATORY TESTS	S-POTASSIO		90.37.4		TARIFF VALUE	1	1.02						1.02				1.02
CYCLE 6	BLOOD SAMPLE AND LABORATORY TESTS	S-CLORURO		90.13.3		TARIFF VALUE	1	1.13						1.13				1.13
CYCLE 6	BLOOD SAMPLE AND LABORATORY TESTS	S-URATO		90.43.5		TARIFF VALUE	1	4.78						4.78				4.78
CYCLE 6	BLOOD SAMPLE AND LABORATORY TESTS	S-PROTEINE TOTALI		90.38.5		TARIFF VALUE	1	1.13						1.13				1.13
CYCLE 6	BLOOD SAMPLE AND LABORATORY TESTS	S-GAMMA GT		90.25.5		TARIFF VALUE	1	1.13						1.13				1.13
CYCLE 6	BLOOD SAMPLE AND LABORATORY TESTS	S-FOSFATASI ALCALINA		90.23.5		TARIFF VALUE	1	1.04						1.04				1.04
CYCLE 6	BLOOD SAMPLE AND LABORATORY TESTS	S-AST		90.09.2		TARIFF VALUE	1	1.04						1.04				1.04
CYCLE 6	BLOOD SAMPLE AND LABORATORY TESTS	S-ALT		90.04.5		TARIFF VALUE	1	1						1				1
CYCLE 6	BLOOD SAMPLE AND LABORATORY TESTS	S-LDH		90.29.2		TARIFF VALUE	1	1.13						1.13				1.13
CYCLE 6	BLOOD SAMPLE AND LABORATORY TESTS	S-CREATIN CHINASI - CK		90.15.4		TARIFF VALUE	1	1.44						1.44				1.44
CYCLE 6	BLOOD SAMPLE AND LABORATORY TESTS	S-AMILASI		90.06.4		TARIFF VALUE	1	1.84						1.84				1.84
CYCLE 6	BLOOD SAMPLE AND LABORATORY TESTS	S-LIPASI		90.30.2		TARIFF VALUE	1	2.58						2.58				2.58
CYCLE 6	BLOOD SAMPLE AND LABORATORY TESTS	S-BILIRUBINA TOTALE E FRAZIONATA		90.10.5		TARIFF VALUE	1	1.41						1.41				1.41
CYCLE 6	BLOOD SAMPLE AND LABORATORY TESTS	S-CALCIO TOTALE		90.11.4		TARIFF VALUE	1	1.13						1.13				1.13
CYCLE 6	BLOOD SAMPLE AND LABORATORY TESTS	S-FOSFATO INORGANICO		90.24.3		TARIFF VALUE	1	1.46						1.46				1.46
CYCLE 6	BLOOD SAMPLE AND LABORATORY TESTS	S-MAGNESIO		90.32.5		TARIFF VALUE	1	1.55						1.55				1.55
CYCLE 6	BLOOD SAMPLE AND LABORATORY TESTS	S-FERRO TOTALE		90.22.5		TARIFF VALUE	1	1.14						1.14				1.14
CYCLE 6	BLOOD SAMPLE AND LABORATORY TESTS	S-TSH		90.42.1		TARIFF VALUE	1	5.46						5.46				5.46
CYCLE 6	BLOOD SAMPLE AND LABORATORY TESTS	S-FT3		90.43.3		TARIFF VALUE	1	6.4						6.4				6.4
CYCLE 6	BLOOD SAMPLE AND LABORATORY TESTS	S-FT4		90.42.3		TARIFF VALUE	1	6.36						6.36				6.36
CYCLE 6	BLOOD SAMPLE AND LABORATORY TESTS	P-TEMPO DI PROTROMBINA / INR		90.75.4		TARIFF VALUE	1	2.85						2.85				2.85
CYCLE 6	BLOOD SAMPLE AND LABORATORY TESTS	P-APTT		90.76.1		TARIFF VALUE	1	2.85						2.85				2.85
CYCLE 6	BLOOD SAMPLE AND LABORATORY TESTS	P-FIBRINOGENO		90.65.1		TARIFF VALUE	1	2.67						2.67				2.67
CYCLE 6	BLOOD SAMPLE AND LABORATORY TESTS	U-ESAME DELLE URINE		90.44.3		TARIFF VALUE	1	2.17						2.17				2.17
CYCLE 6	BLOOD SAMPLE AND LABORATORY TESTS	SG-EMOCROMO		90.62.2		TARIFF VALUE	1	3.17						3.17				3.17
CYCLE 6	BLOOD SAMPLE AND LABORATORY TESTS	LABORATORY STAFF (FOR TEST INTERPRETATION)	SENIOR	OMISSIS	AVERAGE HOURLY RATE	TIME SPENT	60	1.40004						62.3093				62.3093
CYCLE 6	BLOOD SAMPLE AND LABORATORY TESTS	LABORATORY STAFF (FOR TEST INTERPRETATION)	SENIOR	OMISSIS				1.04825
CYCLE 6	BLOOD SAMPLE AND LABORATORY TESTS	LABORATORY STAFF (FOR TEST INTERPRETATION)	SENIOR	OMISSIS				1.03688
CYCLE 6	BLOOD SAMPLE AND LABORATORY TESTS	LABORATORY STAFF (FOR TEST INTERPRETATION)	SENIOR	OMISSIS				0.66878
CYCLE 6	ONCOLOGICAL VISIT AND DOCUMENTATION IN HEALTH RECORD	THORACIC MEDICAL ONCOLOGY STAFF	SENIOR	OMISSIS	AVERAGE HOURLY RATE	TIME SPENT	10	0.964318	9.9036									9.9036	9.9036
CYCLE 6	ONCOLOGICAL VISIT AND DOCUMENTATION IN HEALTH RECORD	THORACIC MEDICAL ONCOLOGY STAFF	SENIOR	OMISSIS				1.0164
CYCLE 6	LABORATORY TEST INTERPRETATION AND DOCUMENTATION IN HEALTH RECORD	THORACIC MEDICAL ONCOLOGY STAFF	SENIOR/NON SENIOR	OMISSIS	AVERAGE HOURLY RATE	TIME SPENT	5	1.37526	4.72854									4.72854	4.72854
CYCLE 6	LABORATORY TEST INTERPRETATION AND DOCUMENTATION IN HEALTH RECORD	THORACIC MEDICAL ONCOLOGY STAFF	SENIOR/NON SENIOR	OMISSIS				0.964318
CYCLE 6	LABORATORY TEST INTERPRETATION AND DOCUMENTATION IN HEALTH RECORD	THORACIC MEDICAL ONCOLOGY STAFF	SENIOR/NON SENIOR	OMISSIS				1.0164
CYCLE 6	LABORATORY TEST INTERPRETATION AND DOCUMENTATION IN HEALTH RECORD	THORACIC MEDICAL ONCOLOGY TEMPORARY STAFF	SENIOR/NON SENIOR	OMISSIS				0.426859
CYCLE 6	VITAL SIGNS MEASUREMENT AND DOCUMENTATION IN HEALTH RECORD	THORACIC MEDICAL ONCOLOGY STAFF	SENIOR/NON SENIOR	OMISSIS	AVERAGE HOURLY RATE	TIME SPENT	10	1.37526	9.45709									9.45709	9.45709
CYCLE 6	VITAL SIGNS MEASUREMENT AND DOCUMENTATION IN HEALTH RECORD	THORACIC MEDICAL ONCOLOGY STAFF	SENIOR/NON SENIOR	OMISSIS				0.964318
CYCLE 6	VITAL SIGNS MEASUREMENT AND DOCUMENTATION IN HEALTH RECORD	THORACIC MEDICAL ONCOLOGY STAFF	SENIOR/NON SENIOR	OMISSIS				1.0164
CYCLE 6	VITAL SIGNS MEASUREMENT AND DOCUMENTATION IN HEALTH RECORD	THORACIC MEDICAL ONCOLOGY TEMPORARY STAFF	SENIOR/NON SENIOR	OMISSIS				0.426859
CYCLE 6	VITAL SIGNS EVALUATION AND DOCUMENTATION IN HEALTH RECORD	THORACIC MEDICAL ONCOLOGY STAFF	SENIOR/NON SENIOR	OMISSIS	AVERAGE HOURLY RATE	TIME SPENT	5	1.37526	4.72854									4.72854	4.72854
CYCLE 6	VITAL SIGNS EVALUATION AND DOCUMENTATION IN HEALTH RECORD	THORACIC MEDICAL ONCOLOGY STAFF	SENIOR/NON SENIOR	OMISSIS				0.964318
CYCLE 6	VITAL SIGNS EVALUATION AND DOCUMENTATION IN HEALTH RECORD	THORACIC MEDICAL ONCOLOGY STAFF	SENIOR/NON SENIOR	OMISSIS				1.0164
CYCLE 6	VITAL SIGNS EVALUATION AND DOCUMENTATION IN HEALTH RECORD	THORACIC MEDICAL ONCOLOGY TEMPORARY STAFF	SENIOR/NON SENIOR	OMISSIS				0.426859
CYCLE 6	RECEIVING, MANAGEMENT AND SENDING EXPERIMENTAL DRUG	PHARMACY STAFF	SENIOR/CONTRACT	OMISSIS	AVERAGE HOURLY RATE	TIME SPENT	60	0.873543					26.2749					26.2749	26.2749
CYCLE 6	RECEIVING, MANAGEMENT AND SENDING EXPERIMENTAL DRUG	PHARMACY STAFF	SENIOR/CONTRACT	OMISSIS				0.101025
CYCLE 6	RECEIVING, MANAGEMENT AND SENDING EXPERIMENTAL DRUG	PHARMACY STAFF	SENIOR/CONTRACT	OMISSIS				0.339175
CYCLE 6	EXPERIMENTAL DRUG PREPARATION	PHARMACY STAFF	SENIOR	OMISSIS		TIME SPENT	30	1.14421					34.3264					34.3264	57.9244
CYCLE 6	EXPERIMENTAL DRUG PREPARATION	PHARMACY STAFF	NON SENIOR	OMISSIS		TIME SPENT	50	0.47196					23.598					23.598
CYCLE 6	DRUG RECEPTION AND IVRS CALL	THORACIC MEDICAL ONCOLOGY CONTRACT STAFF	CONTRACT	OMISSIS		TIME SPENT	5	0.341931	1.70966									1.70966	1.70966
CYCLE 6	DRUG ADMINISTRATION	CHEMOTHERAPY DH			INCLUDED IN OVERHEAD SHARE														0
CYCLE 6	DRUG ADMINISTRATION	NURSE CHEMOTHERAPY DH			INCLUDED IN OVERHEAD SHARE
CYCLE 6	DRUG ADMINISTRATION	THORACIC MEDICAL ONCOLOGY STAFF	SENIOR/NON SENIOR	OMISSIS	AVERAGE HOURLY RATE	TIME SPENT	90 min, ma non imputabile in quanto costo comune	1.37526										0
CYCLE 6	DRUG ADMINISTRATION	THORACIC MEDICAL ONCOLOGY STAFF	SENIOR/NON SENIOR	OMISSIS				0.964318
CYCLE 6	DRUG ADMINISTRATION	THORACIC MEDICAL ONCOLOGY STAFF	SENIOR/NON SENIOR	OMISSIS				1.0164
CYCLE 6	DRUG ADMINISTRATION	THORACIC MEDICAL ONCOLOGY TEMPORARY STAFF	SENIOR/NON SENIOR	OMISSIS				0.426859
CYCLE 6	ONCOLOGICAL VISIT, DISCHARGE AND DOCUMENTATION IN HEALTH RECORD	THORACIC MEDICAL ONCOLOGY STAFF	SENIOR/NON SENIOR	OMISSIS	AVERAGE HOURLY RATE	TIME SPENT	10	1.37526	9.45709									9.45709	9.45709
CYCLE 6	ONCOLOGICAL VISIT, DISCHARGE AND DOCUMENTATION IN HEALTH RECORD	THORACIC MEDICAL ONCOLOGY STAFF	SENIOR/NON SENIOR	OMISSIS				0.964318
CYCLE 6	ONCOLOGICAL VISIT, DISCHARGE AND DOCUMENTATION IN HEALTH RECORD	THORACIC MEDICAL ONCOLOGY STAFF	SENIOR/NON SENIOR	OMISSIS				1.0164
CYCLE 6	ONCOLOGICAL VISIT, DISCHARGE AND DOCUMENTATION IN HEALTH RECORD	THORACIC MEDICAL ONCOLOGY TEMPORARY STAFF	SENIOR/NON SENIOR	OMISSIS				0.426859
CYCLE 6	DATA ENTRY IN THE SPONSOR SITE	THORACIC MEDICAL ONCOLOGY CONTRACT STAFF	CONTRACT	OMISSIS		TIME SPENT	30	0.341931	10.2579									10.2579	10.2579
2st RESTAGING	PLANNING OF DIAGNOSTIC ACTIVITY (TESTS AND MEDICAL EXAMINATIONS)	THORACIC MEDICAL ONCOLOGY CONTRACT STAFF	CONTRACT	OMISSIS		TIME SPENT	15	0.341931	5.12897									5.12897	5.12897
2st RESTAGING	RADIOLOGICAL EXAMINATION	RADIODIAGNOSTIC SERVICE 1 ADMINISTRATIVE STAFF	NON SENIOR/CONTRACT	OMISSIS	AVERAGE HOURLY RATE	TIME SPENT	15	0.205026		5.84396								5.84396	548.913
2st RESTAGING	RADIOLOGICAL EXAMINATION	RADIODIAGNOSTIC SERVICE 1 ADMINISTRATIVE STAFF	NON SENIOR/CONTRACT	OMISSIS				0.268565
2st RESTAGING	RADIOLOGICAL EXAMINATION	RADIODIAGNOSTIC SERVICE 1 ADMINISTRATIVE STAFF	NON SENIOR/CONTRACT	OMISSIS				0.476881
2st RESTAGING	RADIOLOGICAL EXAMINATION	RADIODIAGNOSTIC SERVICE 1 ADMINISTRATIVE STAFF	NON SENIOR/CONTRACT	OMISSIS				0.479343
2st RESTAGING	RADIOLOGICAL EXAMINATION	RADIODIAGNOSTIC SERVICE 1 ADMINISTRATIVE STAFF	NON SENIOR/CONTRACT	OMISSIS				0.518172
2st RESTAGING	RADIOLOGICAL EXAMINATION	TC DEL TORACE, SENZA E CON CONTRASTO		87.41.1		TARIFF VALUE	1	124.11		124.11								124.11
2st RESTAGING	RADIOLOGICAL EXAMINATION	TC DELL'ADDOME SUPERIORE SENZA E CON CONTRASTO		88.01.2		TARIFF VALUE	1	126.9		126.9								126.9
2st RESTAGING	RADIOLOGICAL EXAMINATION	TC DELL' ADDOME INFERIORE, SENZA E CON CONTRASTO		88.01.4		TARIFF VALUE	1	126.9		126.9								126.9
2st RESTAGING	RADIOLOGICAL EXAMINATION	TC DEL CAPO. SENZA E CON CONTRASTO TC dei cranio-TC dell'encefalo		87.03.1		TARIFF VALUE	1	120.42		120.42								120.42
2st RESTAGING	RADIOLOGICAL EXAMINATION	RADIODIAGNOSTIC SERVICE 1 STAFF (FOR TEST INTERPRETATION)	SENIOR	OMISSIS	AVERAGE HOURLY RATE	TIME SPENT	45	1.34475		44.7393								44.7393
2st RESTAGING	RADIOLOGICAL EXAMINATION	RADIODIAGNOSTIC SERVICE 1 STAFF (FOR TEST INTERPRETATION)	SENIOR	OMISSIS				1.05556
2st RESTAGING	RADIOLOGICAL EXAMINATION	RADIODIAGNOSTIC SERVICE 1 STAFF (FOR TEST INTERPRETATION)	SENIOR	OMISSIS				0.981815
2st RESTAGING	RADIOLOGICAL EXAMINATION	RADIODIAGNOSTIC SERVICE 1 STAFF (FOR TEST INTERPRETATION)	SENIOR	OMISSIS				0.787374
2st RESTAGING	RADIOLOGICAL EXAMINATION	RADIODIAGNOSTIC SERVICE 1 STAFF (FOR TEST INTERPRETATION)	SENIOR	OMISSIS				0.801536
2st RESTAGING	RADIOLOGIC TEST INTERPRETATION AND DOCUMENTAZION IN HEALTH RECORD	THORACIC MEDICAL ONCOLOGY STAFF	SENIOR/NON SENIOR	OMISSIS	AVERAGE HOURLY RATE	TIME SPENT	5	1.37526	4.72854									4.72854	4.72854
2st RESTAGING		THORACIC MEDICAL ONCOLOGY STAFF	SENIOR/NON SENIOR	OMISSIS				0.964318
2st RESTAGING		THORACIC MEDICAL ONCOLOGY STAFF	SENIOR/NON SENIOR	OMISSIS				1.0164
2st RESTAGING		THORACIC MEDICAL ONCOLOGY TEMPORARY STAFF	SENIOR/NON SENIOR	OMISSIS				0.426859
2st RESTAGING	DATA ENTRY IN THE SPONSOR SITE	THORACIC MEDICAL ONCOLOGY CONTRACT STAFF	CONTRACT	OMISSIS		TIME SPENT	15	0.341931	5.12897									5.12897	5.12897
2st RESTAGING	DATA ENTRY IN THE SPONSOR SITE	THORACIC MEDICAL ONCOLOGY CONTRACT STAFF	CONTRACT	OMISSIS		TIME SPENT	30	0.341931	10.2579									10.2579	10.2579
CYCLE 7	THERAPY DAY ORGANIZATION AND PATIENT COMMUNICATION	THORACIC MEDICAL ONCOLOGY TIME SPENTRARY STAFF	NON SENIOR	OMISSIS		TIME SPENT	5	0.426859	2.1343									2.1343	2.1343
CYCLE 7	CLINICAL TRIAL PATIENT FEEDBACK QUESTIONNAIRE	THORACIC MEDICAL ONCOLOGY CONTRACT STAFF	CONTRACT	OMISSIS		TIME SPENT	30	0.341931	10.2579									10.2579	10.2579
CYCLE 7	BLOOD SAMPLE AND LABORATORY TESTS	THORACIC MEDICAL ONCOLOGY TIME SPENTRARY STAFF	SENIOR	OMISSIS		TIME SPENT	10	0.426859	4.26859									4.26859	128.908
CYCLE 7	BLOOD SAMPLE AND LABORATORY TESTS	NURSE CHEMOTHERAPY DH		OMISSIS	INCLUDED IN OVERHEAD SHARE													0
CYCLE 7	BLOOD SAMPLE AND LABORATORY TESTS	S-GLUCOSIO		90.27.1		TARIFF VALUE	1	1.17						1.17				1.17
CYCLE 7	BLOOD SAMPLE AND LABORATORY TESTS	S-UREA		90.44.1		TARIFF VALUE	1	1.13						1.13				1.13
CYCLE 7	BLOOD SAMPLE AND LABORATORY TESTS	S-CREATININA		90.16.3		TARIFF VALUE	1	1.13						1.13				1.13
CYCLE 7	BLOOD SAMPLE AND LABORATORY TESTS	S-SODIO		90.40.4		TARIFF VALUE	1	1.02						1.02				1.02
CYCLE 7	BLOOD SAMPLE AND LABORATORY TESTS	S-POTASSIO		90.37.4		TARIFF VALUE	1	1.02						1.02				1.02
CYCLE 7	BLOOD SAMPLE AND LABORATORY TESTS	S-CLORURO		90.13.3		TARIFF VALUE	1	1.13						1.13				1.13
CYCLE 7	BLOOD SAMPLE AND LABORATORY TESTS	S-URATO		90.43.5		TARIFF VALUE	1	4.78						4.78				4.78
CYCLE 7	BLOOD SAMPLE AND LABORATORY TESTS	S-PROTEINE TOTALI		90.38.5		TARIFF VALUE	1	1.13						1.13				1.13
CYCLE 7	BLOOD SAMPLE AND LABORATORY TESTS	S-GAMMA GT		90.25.5		TARIFF VALUE	1	1.13						1.13				1.13
CYCLE 7	BLOOD SAMPLE AND LABORATORY TESTS	S-FOSFATASI ALCALINA		90.23.5		TARIFF VALUE	1	1.04						1.04				1.04
CYCLE 7	BLOOD SAMPLE AND LABORATORY TESTS	S-AST		90.09.2		TARIFF VALUE	1	1.04						1.04				1.04
CYCLE 7	BLOOD SAMPLE AND LABORATORY TESTS	S-ALT		90.04.5		TARIFF VALUE	1	1						1				1
CYCLE 7	BLOOD SAMPLE AND LABORATORY TESTS	S-LDH		90.29.2		TARIFF VALUE	1	1.13						1.13				1.13
CYCLE 7	BLOOD SAMPLE AND LABORATORY TESTS	S-CREATIN CHINASI - CK		90.15.4		TARIFF VALUE	1	1.44						1.44				1.44
CYCLE 7	BLOOD SAMPLE AND LABORATORY TESTS	S-AMILASI		90.06.4		TARIFF VALUE	1	1.84						1.84				1.84
CYCLE 7	BLOOD SAMPLE AND LABORATORY TESTS	S-LIPASI		90.30.2		TARIFF VALUE	1	2.58						2.58				2.58
CYCLE 7	BLOOD SAMPLE AND LABORATORY TESTS	S-BILIRUBINA TOTALE E FRAZIONATA		90.10.5		TARIFF VALUE	1	1.41						1.41				1.41
CYCLE 7	BLOOD SAMPLE AND LABORATORY TESTS	S-CALCIO TOTALE		90.11.4		TARIFF VALUE	1	1.13						1.13				1.13
CYCLE 7	BLOOD SAMPLE AND LABORATORY TESTS	S-FOSFATO INORGANICO		90.24.3		TARIFF VALUE	1	1.46						1.46				1.46
CYCLE 7	BLOOD SAMPLE AND LABORATORY TESTS	S-MAGNESIO		90.32.5		TARIFF VALUE	1	1.55						1.55				1.55
CYCLE 7	BLOOD SAMPLE AND LABORATORY TESTS	S-FERRO TOTALE		90.22.5		TARIFF VALUE	1	1.14						1.14				1.14
CYCLE 7	BLOOD SAMPLE AND LABORATORY TESTS	S-TSH		90.42.1		TARIFF VALUE	1	5.46						5.46				5.46
CYCLE 7	BLOOD SAMPLE AND LABORATORY TESTS	S-FT3		90.43.3		TARIFF VALUE	1	6.4						6.4				6.4
CYCLE 7	BLOOD SAMPLE AND LABORATORY TESTS	S-FT4		90.42.3		TARIFF VALUE	1	6.36						6.36				6.36
CYCLE 7	BLOOD SAMPLE AND LABORATORY TESTS	P-TEMPO DI PROTROMBINA / INR		90.75.4		TARIFF VALUE	1	2.85						2.85				2.85
CYCLE 7	BLOOD SAMPLE AND LABORATORY TESTS	P-APTT		90.76.1		TARIFF VALUE	1	2.85						2.85				2.85
CYCLE 7	BLOOD SAMPLE AND LABORATORY TESTS	P-FIBRINOGENO		90.65.1		TARIFF VALUE	1	2.67						2.67				2.67
CYCLE 7	BLOOD SAMPLE AND LABORATORY TESTS	U-ESAME DELLE URINE		90.44.3		TARIFF VALUE	1	2.17						2.17				2.17
CYCLE 7	BLOOD SAMPLE AND LABORATORY TESTS	SG-EMOCROMO		90.62.2		TARIFF VALUE	1	3.17						3.17				3.17
CYCLE 7	BLOOD SAMPLE AND LABORATORY TESTS	LABORATORY STAFF (FOR TEST INTERPRETATION)	SENIOR	OMISSIS	AVERAGE HOURLY RATE	TIME SPENT	60	1.40004						62.3093				62.3093
CYCLE 7	BLOOD SAMPLE AND LABORATORY TESTS	LABORATORY STAFF (FOR TEST INTERPRETATION)	SENIOR	OMISSIS				1.04825
CYCLE 7	BLOOD SAMPLE AND LABORATORY TESTS	LABORATORY STAFF (FOR TEST INTERPRETATION)	SENIOR	OMISSIS				1.03688
CYCLE 7	BLOOD SAMPLE AND LABORATORY TESTS	LABORATORY STAFF (FOR TEST INTERPRETATION)	SENIOR	OMISSIS				0.66878
CYCLE 7	ONCOLOGICAL VISIT AND DOCUMENTATION IN HEALTH RECORD	THORACIC MEDICAL ONCOLOGY STAFF	SENIOR	OMISSIS	AVERAGE HOURLY RATE	TIME SPENT	10	0.964318	9.9036									9.9036	9.9036
CYCLE 7	ONCOLOGICAL VISIT AND DOCUMENTATION IN HEALTH RECORD	THORACIC MEDICAL ONCOLOGY STAFF	SENIOR	OMISSIS				1.0164
CYCLE 7	LABORATORY TEST INTERPRETATION AND DOCUMENTATION IN HEALTH RECORD	THORACIC MEDICAL ONCOLOGY STAFF	SENIOR/NON SENIOR	OMISSIS	AVERAGE HOURLY RATE	TIME SPENT	5	1.37526	4.72854									4.72854	4.72854
CYCLE 7	LABORATORY TEST INTERPRETATION AND DOCUMENTATION IN HEALTH RECORD	THORACIC MEDICAL ONCOLOGY STAFF	SENIOR/NON SENIOR	OMISSIS				0.964318
CYCLE 7	LABORATORY TEST INTERPRETATION AND DOCUMENTATION IN HEALTH RECORD	THORACIC MEDICAL ONCOLOGY STAFF	SENIOR/NON SENIOR	OMISSIS				1.0164
CYCLE 7	LABORATORY TEST INTERPRETATION AND DOCUMENTATION IN HEALTH RECORD	THORACIC MEDICAL ONCOLOGY TEMPORARY STAFF	SENIOR/NON SENIOR	OMISSIS				0.426859
CYCLE 7	VITAL SIGNS MEASUREMENT AND DOCUMENTATION IN HEALTH RECORD	THORACIC MEDICAL ONCOLOGY STAFF	SENIOR/NON SENIOR	OMISSIS	AVERAGE HOURLY RATE	TIME SPENT	10	1.37526	9.45709									9.45709	9.45709
CYCLE 7	VITAL SIGNS MEASUREMENT AND DOCUMENTATION IN HEALTH RECORD	THORACIC MEDICAL ONCOLOGY STAFF	SENIOR/NON SENIOR	OMISSIS				0.964318
CYCLE 7	VITAL SIGNS MEASUREMENT AND DOCUMENTATION IN HEALTH RECORD	THORACIC MEDICAL ONCOLOGY STAFF	SENIOR/NON SENIOR	OMISSIS				1.0164
CYCLE 7	VITAL SIGNS MEASUREMENT AND DOCUMENTATION IN HEALTH RECORD	THORACIC MEDICAL ONCOLOGY TEMPORARY STAFF	SENIOR/NON SENIOR	OMISSIS				0.426859
CYCLE 7	VITAL SIGNS EVALUATION AND DOCUMENTATION IN HEALTH RECORD	THORACIC MEDICAL ONCOLOGY STAFF	SENIOR/NON SENIOR	OMISSIS	AVERAGE HOURLY RATE	TIME SPENT	5	1.37526	4.72854									4.72854	4.72854
CYCLE 7	VITAL SIGNS EVALUATION AND DOCUMENTATION IN HEALTH RECORD	THORACIC MEDICAL ONCOLOGY STAFF	SENIOR/NON SENIOR	OMISSIS				0.964318
CYCLE 7	VITAL SIGNS EVALUATION AND DOCUMENTATION IN HEALTH RECORD	THORACIC MEDICAL ONCOLOGY STAFF	SENIOR/NON SENIOR	OMISSIS				1.0164
CYCLE 7	VITAL SIGNS EVALUATION AND DOCUMENTATION IN HEALTH RECORD	THORACIC MEDICAL ONCOLOGY TEMPORARY STAFF	SENIOR/NON SENIOR	OMISSIS				0.426859
CYCLE 7	RECEIVING, MANAGEMENT AND SENDING EXPERIMENTAL DRUG	PHARMACY STAFF	SENIOR/CONTRACT	OMISSIS	AVERAGE HOURLY RATE	TIME SPENT	60	0.873543					26.2749					26.2749	26.2749
CYCLE 7	RECEIVING, MANAGEMENT AND SENDING EXPERIMENTAL DRUG	PHARMACY STAFF	SENIOR/CONTRACT	OMISSIS				0.101025
CYCLE 7	RECEIVING, MANAGEMENT AND SENDING EXPERIMENTAL DRUG	PHARMACY STAFF	SENIOR/CONTRACT	OMISSIS				0.339175
CYCLE 7	EXPERIMENTAL DRUG PREPARATION	PHARMACY STAFF	SENIOR	OMISSIS		TIME SPENT	30	1.14421					34.3264					34.3264	57.9244
CYCLE 7	EXPERIMENTAL DRUG PREPARATION	PHARMACY STAFF	NON SENIOR	OMISSIS		TIME SPENT	50	0.47196					23.598					23.598
CYCLE 7	DRUG RECEPTION AND IVRS CALL	THORACIC MEDICAL ONCOLOGY CONTRACT STAFF	CONTRACT	OMISSIS		TIME SPENT	5	0.341931	1.70966									1.70966	1.70966
CYCLE 7	DRUG ADMINISTRATION	CHEMOTHERAPY DH			INCLUDED IN OVERHEAD SHARE														0
CYCLE 7	DRUG ADMINISTRATION	NURSE CHEMOTHERAPY DH			INCLUDED IN OVERHEAD SHARE
CYCLE 7	DRUG ADMINISTRATION	THORACIC MEDICAL ONCOLOGY STAFF	SENIOR/NON SENIOR	OMISSIS	AVERAGE HOURLY RATE	TIME SPENT	90 min, ma non imputabile in quanto costo comune	1.37526										0
CYCLE 7	DRUG ADMINISTRATION	THORACIC MEDICAL ONCOLOGY STAFF	SENIOR/NON SENIOR	OMISSIS				0.964318
CYCLE 7	DRUG ADMINISTRATION	THORACIC MEDICAL ONCOLOGY STAFF	SENIOR/NON SENIOR	OMISSIS				1.0164
CYCLE 7	DRUG ADMINISTRATION	THORACIC MEDICAL ONCOLOGY TEMPORARY STAFF	SENIOR/NON SENIOR	OMISSIS				0.426859
CYCLE 7	ONCOLOGICAL VISIT, DISCHARGE AND DOCUMENTATION IN HEALTH RECORD	THORACIC MEDICAL ONCOLOGY STAFF	SENIOR/NON SENIOR	OMISSIS	AVERAGE HOURLY RATE	TIME SPENT	10	1.37526	9.45709									9.45709	9.45709
CYCLE 7	ONCOLOGICAL VISIT, DISCHARGE AND DOCUMENTATION IN HEALTH RECORD	THORACIC MEDICAL ONCOLOGY STAFF	SENIOR/NON SENIOR	OMISSIS				0.964318
CYCLE 7	ONCOLOGICAL VISIT, DISCHARGE AND DOCUMENTATION IN HEALTH RECORD	THORACIC MEDICAL ONCOLOGY STAFF	SENIOR/NON SENIOR	OMISSIS				1.0164
CYCLE 7	ONCOLOGICAL VISIT, DISCHARGE AND DOCUMENTATION IN HEALTH RECORD	THORACIC MEDICAL ONCOLOGY TEMPORARY STAFF	SENIOR/NON SENIOR	OMISSIS				0.426859
CYCLE 7	DATA ENTRY IN THE SPONSOR SITE	THORACIC MEDICAL ONCOLOGY CONTRACT STAFF	CONTRACT	OMISSIS		TIME SPENT	30	0.341931	10.2579									10.2579	10.2579
CYCLE 8	THERAPY DAY ORGANIZATION AND PATIENT COMMUNICATION	THORACIC MEDICAL ONCOLOGY TIME SPENTRARY STAFF	NON SENIOR	OMISSIS		TIME SPENT	5	0.426859	2.1343									2.1343	2.1343
CYCLE 8	CLINICAL TRIAL PATIENT FEEDBACK QUESTIONNAIRE	THORACIC MEDICAL ONCOLOGY CONTRACT STAFF	CONTRACT	OMISSIS		TIME SPENT	30	0.341931	10.2579									10.2579	10.2579
CYCLE 8	BLOOD SAMPLE AND LABORATORY TESTS	THORACIC MEDICAL ONCOLOGY TIME SPENTRARY STAFF	SENIOR	OMISSIS		TIME SPENT	10	0.426859	4.26859									4.26859	128.908
CYCLE 8	BLOOD SAMPLE AND LABORATORY TESTS	NURSE CHEMOTHERAPY DH		OMISSIS	INCLUDED IN OVERHEAD SHARE													0
CYCLE 8	BLOOD SAMPLE AND LABORATORY TESTS	S-GLUCOSIO		90.27.1		TARIFF VALUE	1	1.17						1.17				1.17
CYCLE 8	BLOOD SAMPLE AND LABORATORY TESTS	S-UREA		90.44.1		TARIFF VALUE	1	1.13						1.13				1.13
CYCLE 8	BLOOD SAMPLE AND LABORATORY TESTS	S-CREATININA		90.16.3		TARIFF VALUE	1	1.13						1.13				1.13
CYCLE 8	BLOOD SAMPLE AND LABORATORY TESTS	S-SODIO		90.40.4		TARIFF VALUE	1	1.02						1.02				1.02
CYCLE 8	BLOOD SAMPLE AND LABORATORY TESTS	S-POTASSIO		90.37.4		TARIFF VALUE	1	1.02						1.02				1.02
CYCLE 8	BLOOD SAMPLE AND LABORATORY TESTS	S-CLORURO		90.13.3		TARIFF VALUE	1	1.13						1.13				1.13
CYCLE 8	BLOOD SAMPLE AND LABORATORY TESTS	S-URATO		90.43.5		TARIFF VALUE	1	4.78						4.78				4.78
CYCLE 8	BLOOD SAMPLE AND LABORATORY TESTS	S-PROTEINE TOTALI		90.38.5		TARIFF VALUE	1	1.13						1.13				1.13
CYCLE 8	BLOOD SAMPLE AND LABORATORY TESTS	S-GAMMA GT		90.25.5		TARIFF VALUE	1	1.13						1.13				1.13
CYCLE 8	BLOOD SAMPLE AND LABORATORY TESTS	S-FOSFATASI ALCALINA		90.23.5		TARIFF VALUE	1	1.04						1.04				1.04
CYCLE 8	BLOOD SAMPLE AND LABORATORY TESTS	S-AST		90.09.2		TARIFF VALUE	1	1.04						1.04				1.04
CYCLE 8	BLOOD SAMPLE AND LABORATORY TESTS	S-ALT		90.04.5		TARIFF VALUE	1	1						1				1
CYCLE 8	BLOOD SAMPLE AND LABORATORY TESTS	S-LDH		90.29.2		TARIFF VALUE	1	1.13						1.13				1.13
CYCLE 8	BLOOD SAMPLE AND LABORATORY TESTS	S-CREATIN CHINASI - CK		90.15.4		TARIFF VALUE	1	1.44						1.44				1.44
CYCLE 8	BLOOD SAMPLE AND LABORATORY TESTS	S-AMILASI		90.06.4		TARIFF VALUE	1	1.84						1.84				1.84
CYCLE 8	BLOOD SAMPLE AND LABORATORY TESTS	S-LIPASI		90.30.2		TARIFF VALUE	1	2.58						2.58				2.58
CYCLE 8	BLOOD SAMPLE AND LABORATORY TESTS	S-BILIRUBINA TOTALE E FRAZIONATA		90.10.5		TARIFF VALUE	1	1.41						1.41				1.41
CYCLE 8	BLOOD SAMPLE AND LABORATORY TESTS	S-CALCIO TOTALE		90.11.4		TARIFF VALUE	1	1.13						1.13				1.13
CYCLE 8	BLOOD SAMPLE AND LABORATORY TESTS	S-FOSFATO INORGANICO		90.24.3		TARIFF VALUE	1	1.46						1.46				1.46
CYCLE 8	BLOOD SAMPLE AND LABORATORY TESTS	S-MAGNESIO		90.32.5		TARIFF VALUE	1	1.55						1.55				1.55
CYCLE 8	BLOOD SAMPLE AND LABORATORY TESTS	S-FERRO TOTALE		90.22.5		TARIFF VALUE	1	1.14						1.14				1.14
CYCLE 8	BLOOD SAMPLE AND LABORATORY TESTS	S-TSH		90.42.1		TARIFF VALUE	1	5.46						5.46				5.46
CYCLE 8	BLOOD SAMPLE AND LABORATORY TESTS	S-FT3		90.43.3		TARIFF VALUE	1	6.4						6.4				6.4
CYCLE 8	BLOOD SAMPLE AND LABORATORY TESTS	S-FT4		90.42.3		TARIFF VALUE	1	6.36						6.36				6.36
CYCLE 8	BLOOD SAMPLE AND LABORATORY TESTS	P-TEMPO DI PROTROMBINA / INR		90.75.4		TARIFF VALUE	1	2.85						2.85				2.85
CYCLE 8	BLOOD SAMPLE AND LABORATORY TESTS	P-APTT		90.76.1		TARIFF VALUE	1	2.85						2.85				2.85
CYCLE 8	BLOOD SAMPLE AND LABORATORY TESTS	P-FIBRINOGENO		90.65.1		TARIFF VALUE	1	2.67						2.67				2.67
CYCLE 8	BLOOD SAMPLE AND LABORATORY TESTS	U-ESAME DELLE URINE		90.44.3		TARIFF VALUE	1	2.17						2.17				2.17
CYCLE 8	BLOOD SAMPLE AND LABORATORY TESTS	SG-EMOCROMO		90.62.2		TARIFF VALUE	1	3.17						3.17				3.17
CYCLE 8	BLOOD SAMPLE AND LABORATORY TESTS	LABORATORY STAFF (FOR TEST INTERPRETATION)	SENIOR	OMISSIS	AVERAGE HOURLY RATE	TIME SPENT	60	1.40004						62.3093				62.3093
CYCLE 8	BLOOD SAMPLE AND LABORATORY TESTS	LABORATORY STAFF (FOR TEST INTERPRETATION)	SENIOR	OMISSIS				1.04825
CYCLE 8	BLOOD SAMPLE AND LABORATORY TESTS	LABORATORY STAFF (FOR TEST INTERPRETATION)	SENIOR	OMISSIS				1.03688
CYCLE 8	BLOOD SAMPLE AND LABORATORY TESTS	LABORATORY STAFF (FOR TEST INTERPRETATION)	SENIOR	OMISSIS				0.66878
CYCLE 8	ONCOLOGICAL VISIT AND DOCUMENTATION IN HEALTH RECORD	THORACIC MEDICAL ONCOLOGY STAFF	SENIOR	OMISSIS	AVERAGE HOURLY RATE	TIME SPENT	10	0.964318	9.9036									9.9036	9.9036
CYCLE 8	ONCOLOGICAL VISIT AND DOCUMENTATION IN HEALTH RECORD	THORACIC MEDICAL ONCOLOGY STAFF	SENIOR	OMISSIS				1.0164
CYCLE 8	LABORATORY TEST INTERPRETATION AND DOCUMENTATION IN HEALTH RECORD	THORACIC MEDICAL ONCOLOGY STAFF	SENIOR/NON SENIOR	OMISSIS	AVERAGE HOURLY RATE	TIME SPENT	5	1.37526	4.72854									4.72854	4.72854
CYCLE 8	LABORATORY TEST INTERPRETATION AND DOCUMENTATION IN HEALTH RECORD	THORACIC MEDICAL ONCOLOGY STAFF	SENIOR/NON SENIOR	OMISSIS				0.964318
CYCLE 8	LABORATORY TEST INTERPRETATION AND DOCUMENTATION IN HEALTH RECORD	THORACIC MEDICAL ONCOLOGY STAFF	SENIOR/NON SENIOR	OMISSIS				1.0164
CYCLE 8	LABORATORY TEST INTERPRETATION AND DOCUMENTATION IN HEALTH RECORD	THORACIC MEDICAL ONCOLOGY TEMPORARY STAFF	SENIOR/NON SENIOR	OMISSIS				0.426859
CYCLE 8	VITAL SIGNS MEASUREMENT AND DOCUMENTATION IN HEALTH RECORD	THORACIC MEDICAL ONCOLOGY STAFF	SENIOR/NON SENIOR	OMISSIS	AVERAGE HOURLY RATE	TIME SPENT	10	1.37526	9.45709									9.45709	9.45709
CYCLE 8	VITAL SIGNS MEASUREMENT AND DOCUMENTATION IN HEALTH RECORD	THORACIC MEDICAL ONCOLOGY STAFF	SENIOR/NON SENIOR	OMISSIS				0.964318
CYCLE 8	VITAL SIGNS MEASUREMENT AND DOCUMENTATION IN HEALTH RECORD	THORACIC MEDICAL ONCOLOGY STAFF	SENIOR/NON SENIOR	OMISSIS				1.0164
CYCLE 8	VITAL SIGNS MEASUREMENT AND DOCUMENTATION IN HEALTH RECORD	THORACIC MEDICAL ONCOLOGY TEMPORARY STAFF	SENIOR/NON SENIOR	OMISSIS				0.426859
CYCLE 8	VITAL SIGNS EVALUATION AND DOCUMENTATION IN HEALTH RECORD	THORACIC MEDICAL ONCOLOGY STAFF	SENIOR/NON SENIOR	OMISSIS	AVERAGE HOURLY RATE	TIME SPENT	5	1.37526	4.72854									4.72854	4.72854
CYCLE 8	VITAL SIGNS EVALUATION AND DOCUMENTATION IN HEALTH RECORD	THORACIC MEDICAL ONCOLOGY STAFF	SENIOR/NON SENIOR	OMISSIS				0.964318
CYCLE 8	VITAL SIGNS EVALUATION AND DOCUMENTATION IN HEALTH RECORD	THORACIC MEDICAL ONCOLOGY STAFF	SENIOR/NON SENIOR	OMISSIS				1.0164
CYCLE 8	VITAL SIGNS EVALUATION AND DOCUMENTATION IN HEALTH RECORD	THORACIC MEDICAL ONCOLOGY TEMPORARY STAFF	SENIOR/NON SENIOR	OMISSIS				0.426859
CYCLE 8	RECEIVING, MANAGEMENT AND SENDING EXPERIMENTAL DRUG	PHARMACY STAFF	SENIOR/CONTRACT	OMISSIS	AVERAGE HOURLY RATE	TIME SPENT	60	0.873543					26.2749					26.2749	26.2749
CYCLE 8	RECEIVING, MANAGEMENT AND SENDING EXPERIMENTAL DRUG	PHARMACY STAFF	SENIOR/CONTRACT	OMISSIS				0.101025
CYCLE 8	RECEIVING, MANAGEMENT AND SENDING EXPERIMENTAL DRUG	PHARMACY STAFF	SENIOR/CONTRACT	OMISSIS				0.339175
CYCLE 8	EXPERIMENTAL DRUG PREPARATION	PHARMACY STAFF	SENIOR	OMISSIS		TIME SPENT	30	1.14421					34.3264					34.3264	57.9244
CYCLE 8	EXPERIMENTAL DRUG PREPARATION	PHARMACY STAFF	NON SENIOR	OMISSIS		TIME SPENT	50	0.47196					23.598					23.598
CYCLE 8	DRUG RECEPTION AND IVRS CALL	THORACIC MEDICAL ONCOLOGY CONTRACT STAFF	CONTRACT	OMISSIS		TIME SPENT	5	0.341931	1.70966									1.70966	1.70966
CYCLE 8	DRUG ADMINISTRATION	CHEMOTHERAPY DH			INCLUDED IN OVERHEAD SHARE														0
CYCLE 8	DRUG ADMINISTRATION	NURSE CHEMOTHERAPY DH			INCLUDED IN OVERHEAD SHARE
CYCLE 8	DRUG ADMINISTRATION	THORACIC MEDICAL ONCOLOGY STAFF	SENIOR/NON SENIOR	OMISSIS	AVERAGE HOURLY RATE	TIME SPENT	90 min, ma non imputabile in quanto costo comune	1.37526										0
CYCLE 8	DRUG ADMINISTRATION	THORACIC MEDICAL ONCOLOGY STAFF	SENIOR/NON SENIOR	OMISSIS				0.964318
CYCLE 8	DRUG ADMINISTRATION	THORACIC MEDICAL ONCOLOGY STAFF	SENIOR/NON SENIOR	OMISSIS				1.0164
CYCLE 8	DRUG ADMINISTRATION	THORACIC MEDICAL ONCOLOGY TEMPORARY STAFF	SENIOR/NON SENIOR	OMISSIS				0.426859
CYCLE 8	ONCOLOGICAL VISIT, DISCHARGE AND DOCUMENTATION IN HEALTH RECORD	THORACIC MEDICAL ONCOLOGY STAFF	SENIOR/NON SENIOR	OMISSIS	AVERAGE HOURLY RATE	TIME SPENT	10	1.37526	9.45709									9.45709	9.45709
CYCLE 8	ONCOLOGICAL VISIT, DISCHARGE AND DOCUMENTATION IN HEALTH RECORD	THORACIC MEDICAL ONCOLOGY STAFF	SENIOR/NON SENIOR	OMISSIS				0.964318
CYCLE 8	ONCOLOGICAL VISIT, DISCHARGE AND DOCUMENTATION IN HEALTH RECORD	THORACIC MEDICAL ONCOLOGY STAFF	SENIOR/NON SENIOR	OMISSIS				1.0164
CYCLE 8	ONCOLOGICAL VISIT, DISCHARGE AND DOCUMENTATION IN HEALTH RECORD	THORACIC MEDICAL ONCOLOGY TEMPORARY STAFF	SENIOR/NON SENIOR	OMISSIS				0.426859
CYCLE 8	DATA ENTRY IN THE SPONSOR SITE	THORACIC MEDICAL ONCOLOGY CONTRACT STAFF	CONTRACT	OMISSIS		TIME SPENT	30	0.341931	10.2579									10.2579	10.2579
CYCLE 9	THERAPY DAY ORGANIZATION AND PATIENT COMMUNICATION	THORACIC MEDICAL ONCOLOGY TIME SPENTRARY STAFF	NON SENIOR	OMISSIS		TIME SPENT	5	0.426859	2.1343									2.1343	2.1343
CYCLE 9	CLINICAL TRIAL PATIENT FEEDBACK QUESTIONNAIRE	THORACIC MEDICAL ONCOLOGY CONTRACT STAFF	CONTRACT	OMISSIS		TIME SPENT	30	0.341931	10.2579									10.2579	10.2579
CYCLE 9	BLOOD SAMPLE AND LABORATORY TESTS	THORACIC MEDICAL ONCOLOGY TIME SPENTRARY STAFF	SENIOR	OMISSIS		TIME SPENT	10	0.426859	4.26859									4.26859	128.908
CYCLE 9	BLOOD SAMPLE AND LABORATORY TESTS	NURSE CHEMOTHERAPY DH		OMISSIS	INCLUDED IN OVERHEAD SHARE													0
CYCLE 9	BLOOD SAMPLE AND LABORATORY TESTS	S-GLUCOSIO		90.27.1		TARIFF VALUE	1	1.17						1.17				1.17
CYCLE 9	BLOOD SAMPLE AND LABORATORY TESTS	S-UREA		90.44.1		TARIFF VALUE	1	1.13						1.13				1.13
CYCLE 9	BLOOD SAMPLE AND LABORATORY TESTS	S-CREATININA		90.16.3		TARIFF VALUE	1	1.13						1.13				1.13
CYCLE 9	BLOOD SAMPLE AND LABORATORY TESTS	S-SODIO		90.40.4		TARIFF VALUE	1	1.02						1.02				1.02
CYCLE 9	BLOOD SAMPLE AND LABORATORY TESTS	S-POTASSIO		90.37.4		TARIFF VALUE	1	1.02						1.02				1.02
CYCLE 9	BLOOD SAMPLE AND LABORATORY TESTS	S-CLORURO		90.13.3		TARIFF VALUE	1	1.13						1.13				1.13
CYCLE 9	BLOOD SAMPLE AND LABORATORY TESTS	S-URATO		90.43.5		TARIFF VALUE	1	4.78						4.78				4.78
CYCLE 9	BLOOD SAMPLE AND LABORATORY TESTS	S-PROTEINE TOTALI		90.38.5		TARIFF VALUE	1	1.13						1.13				1.13
CYCLE 9	BLOOD SAMPLE AND LABORATORY TESTS	S-GAMMA GT		90.25.5		TARIFF VALUE	1	1.13						1.13				1.13
CYCLE 9	BLOOD SAMPLE AND LABORATORY TESTS	S-FOSFATASI ALCALINA		90.23.5		TARIFF VALUE	1	1.04						1.04				1.04
CYCLE 9	BLOOD SAMPLE AND LABORATORY TESTS	S-AST		90.09.2		TARIFF VALUE	1	1.04						1.04				1.04
CYCLE 9	BLOOD SAMPLE AND LABORATORY TESTS	S-ALT		90.04.5		TARIFF VALUE	1	1						1				1
CYCLE 9	BLOOD SAMPLE AND LABORATORY TESTS	S-LDH		90.29.2		TARIFF VALUE	1	1.13						1.13				1.13
CYCLE 9	BLOOD SAMPLE AND LABORATORY TESTS	S-CREATIN CHINASI - CK		90.15.4		TARIFF VALUE	1	1.44						1.44				1.44
CYCLE 9	BLOOD SAMPLE AND LABORATORY TESTS	S-AMILASI		90.06.4		TARIFF VALUE	1	1.84						1.84				1.84
CYCLE 9	BLOOD SAMPLE AND LABORATORY TESTS	S-LIPASI		90.30.2		TARIFF VALUE	1	2.58						2.58				2.58
CYCLE 9	BLOOD SAMPLE AND LABORATORY TESTS	S-BILIRUBINA TOTALE E FRAZIONATA		90.10.5		TARIFF VALUE	1	1.41						1.41				1.41
CYCLE 9	BLOOD SAMPLE AND LABORATORY TESTS	S-CALCIO TOTALE		90.11.4		TARIFF VALUE	1	1.13						1.13				1.13
CYCLE 9	BLOOD SAMPLE AND LABORATORY TESTS	S-FOSFATO INORGANICO		90.24.3		TARIFF VALUE	1	1.46						1.46				1.46
CYCLE 9	BLOOD SAMPLE AND LABORATORY TESTS	S-MAGNESIO		90.32.5		TARIFF VALUE	1	1.55						1.55				1.55
CYCLE 9	BLOOD SAMPLE AND LABORATORY TESTS	S-FERRO TOTALE		90.22.5		TARIFF VALUE	1	1.14						1.14				1.14
CYCLE 9	BLOOD SAMPLE AND LABORATORY TESTS	S-TSH		90.42.1		TARIFF VALUE	1	5.46						5.46				5.46
CYCLE 9	BLOOD SAMPLE AND LABORATORY TESTS	S-FT3		90.43.3		TARIFF VALUE	1	6.4						6.4				6.4
CYCLE 9	BLOOD SAMPLE AND LABORATORY TESTS	S-FT4		90.42.3		TARIFF VALUE	1	6.36						6.36				6.36
CYCLE 9	BLOOD SAMPLE AND LABORATORY TESTS	P-TEMPO DI PROTROMBINA / INR		90.75.4		TARIFF VALUE	1	2.85						2.85				2.85
CYCLE 9	BLOOD SAMPLE AND LABORATORY TESTS	P-APTT		90.76.1		TARIFF VALUE	1	2.85						2.85				2.85
CYCLE 9	BLOOD SAMPLE AND LABORATORY TESTS	P-FIBRINOGENO		90.65.1		TARIFF VALUE	1	2.67						2.67				2.67
CYCLE 9	BLOOD SAMPLE AND LABORATORY TESTS	U-ESAME DELLE URINE		90.44.3		TARIFF VALUE	1	2.17						2.17				2.17
CYCLE 9	BLOOD SAMPLE AND LABORATORY TESTS	SG-EMOCROMO		90.62.2		TARIFF VALUE	1	3.17						3.17				3.17
CYCLE 9	BLOOD SAMPLE AND LABORATORY TESTS	LABORATORY STAFF (FOR TEST INTERPRETATION)	SENIOR	OMISSIS	AVERAGE HOURLY RATE	TIME SPENT	60	1.40004						62.3093				62.3093
CYCLE 9	BLOOD SAMPLE AND LABORATORY TESTS	LABORATORY STAFF (FOR TEST INTERPRETATION)	SENIOR	OMISSIS				1.04825
CYCLE 9	BLOOD SAMPLE AND LABORATORY TESTS	LABORATORY STAFF (FOR TEST INTERPRETATION)	SENIOR	OMISSIS				1.03688
CYCLE 9	BLOOD SAMPLE AND LABORATORY TESTS	LABORATORY STAFF (FOR TEST INTERPRETATION)	SENIOR	OMISSIS				0.66878
CYCLE 9	ONCOLOGICAL VISIT AND DOCUMENTATION IN HEALTH RECORD	THORACIC MEDICAL ONCOLOGY STAFF	SENIOR	OMISSIS	AVERAGE HOURLY RATE	TIME SPENT	10	0.964318	9.9036									9.9036	9.9036
CYCLE 9	ONCOLOGICAL VISIT AND DOCUMENTATION IN HEALTH RECORD	THORACIC MEDICAL ONCOLOGY STAFF	SENIOR	OMISSIS				1.0164
CYCLE 9	LABORATORY TEST INTERPRETATION AND DOCUMENTATION IN HEALTH RECORD	THORACIC MEDICAL ONCOLOGY STAFF	SENIOR/NON SENIOR	OMISSIS	AVERAGE HOURLY RATE	TIME SPENT	5	1.37526	4.72854									4.72854	4.72854
CYCLE 9	LABORATORY TEST INTERPRETATION AND DOCUMENTATION IN HEALTH RECORD	THORACIC MEDICAL ONCOLOGY STAFF	SENIOR/NON SENIOR	OMISSIS				0.964318
CYCLE 9	LABORATORY TEST INTERPRETATION AND DOCUMENTATION IN HEALTH RECORD	THORACIC MEDICAL ONCOLOGY STAFF	SENIOR/NON SENIOR	OMISSIS				1.0164
CYCLE 9	LABORATORY TEST INTERPRETATION AND DOCUMENTATION IN HEALTH RECORD	THORACIC MEDICAL ONCOLOGY TEMPORARY STAFF	SENIOR/NON SENIOR	OMISSIS				0.426859
CYCLE 9	VITAL SIGNS MEASUREMENT AND DOCUMENTATION IN HEALTH RECORD	THORACIC MEDICAL ONCOLOGY STAFF	SENIOR/NON SENIOR	OMISSIS	AVERAGE HOURLY RATE	TIME SPENT	10	1.37526	9.45709									9.45709	9.45709
CYCLE 9	VITAL SIGNS MEASUREMENT AND DOCUMENTATION IN HEALTH RECORD	THORACIC MEDICAL ONCOLOGY STAFF	SENIOR/NON SENIOR	OMISSIS				0.964318
CYCLE 9	VITAL SIGNS MEASUREMENT AND DOCUMENTATION IN HEALTH RECORD	THORACIC MEDICAL ONCOLOGY STAFF	SENIOR/NON SENIOR	OMISSIS				1.0164
CYCLE 9	VITAL SIGNS MEASUREMENT AND DOCUMENTATION IN HEALTH RECORD	THORACIC MEDICAL ONCOLOGY TEMPORARY STAFF	SENIOR/NON SENIOR	OMISSIS				0.426859
CYCLE 9	VITAL SIGNS EVALUATION AND DOCUMENTATION IN HEALTH RECORD	THORACIC MEDICAL ONCOLOGY STAFF	SENIOR/NON SENIOR	OMISSIS	AVERAGE HOURLY RATE	TIME SPENT	5	1.37526	4.72854									4.72854	4.72854
CYCLE 9	VITAL SIGNS EVALUATION AND DOCUMENTATION IN HEALTH RECORD	THORACIC MEDICAL ONCOLOGY STAFF	SENIOR/NON SENIOR	OMISSIS				0.964318
CYCLE 9	VITAL SIGNS EVALUATION AND DOCUMENTATION IN HEALTH RECORD	THORACIC MEDICAL ONCOLOGY STAFF	SENIOR/NON SENIOR	OMISSIS				1.0164
CYCLE 9	VITAL SIGNS EVALUATION AND DOCUMENTATION IN HEALTH RECORD	THORACIC MEDICAL ONCOLOGY TEMPORARY STAFF	SENIOR/NON SENIOR	OMISSIS				0.426859
CYCLE 9	RECEIVING, MANAGEMENT AND SENDING EXPERIMENTAL DRUG	PHARMACY STAFF	SENIOR/CONTRACT	OMISSIS	AVERAGE HOURLY RATE	TIME SPENT	60	0.873543					26.2749					26.2749	26.2749
CYCLE 9	RECEIVING, MANAGEMENT AND SENDING EXPERIMENTAL DRUG	PHARMACY STAFF	SENIOR/CONTRACT	OMISSIS				0.101025
CYCLE 9	RECEIVING, MANAGEMENT AND SENDING EXPERIMENTAL DRUG	PHARMACY STAFF	SENIOR/CONTRACT	OMISSIS				0.339175
CYCLE 9	EXPERIMENTAL DRUG PREPARATION	PHARMACY STAFF	SENIOR	OMISSIS		TIME SPENT	30	1.14421					34.3264					34.3264	57.9244
CYCLE 9	EXPERIMENTAL DRUG PREPARATION	PHARMACY STAFF	NON SENIOR	OMISSIS		TIME SPENT	50	0.47196					23.598					23.598
CYCLE 9	DRUG RECEPTION AND IVRS CALL	THORACIC MEDICAL ONCOLOGY CONTRACT STAFF	CONTRACT	OMISSIS		TIME SPENT	5	0.341931	1.70966									1.70966	1.70966
CYCLE 9	DRUG ADMINISTRATION	CHEMOTHERAPY DH			INCLUDED IN OVERHEAD SHARE														0
CYCLE 9	DRUG ADMINISTRATION	NURSE CHEMOTHERAPY DH			INCLUDED IN OVERHEAD SHARE
CYCLE 9	DRUG ADMINISTRATION	THORACIC MEDICAL ONCOLOGY STAFF	SENIOR/NON SENIOR	OMISSIS	AVERAGE HOURLY RATE	TIME SPENT	90 min, ma non imputabile in quanto costo comune	1.37526										0
CYCLE 9	DRUG ADMINISTRATION	THORACIC MEDICAL ONCOLOGY STAFF	SENIOR/NON SENIOR	OMISSIS				0.964318
CYCLE 9	DRUG ADMINISTRATION	THORACIC MEDICAL ONCOLOGY STAFF	SENIOR/NON SENIOR	OMISSIS				1.0164
CYCLE 9	DRUG ADMINISTRATION	THORACIC MEDICAL ONCOLOGY TEMPORARY STAFF	SENIOR/NON SENIOR	OMISSIS				0.426859
CYCLE 9	ONCOLOGICAL VISIT, DISCHARGE AND DOCUMENTATION IN HEALTH RECORD	THORACIC MEDICAL ONCOLOGY STAFF	SENIOR/NON SENIOR	OMISSIS	AVERAGE HOURLY RATE	TIME SPENT	10	1.37526	9.45709									9.45709	9.45709
CYCLE 9	ONCOLOGICAL VISIT, DISCHARGE AND DOCUMENTATION IN HEALTH RECORD	THORACIC MEDICAL ONCOLOGY STAFF	SENIOR/NON SENIOR	OMISSIS				0.964318
CYCLE 9	ONCOLOGICAL VISIT, DISCHARGE AND DOCUMENTATION IN HEALTH RECORD	THORACIC MEDICAL ONCOLOGY STAFF	SENIOR/NON SENIOR	OMISSIS				1.0164
CYCLE 9	ONCOLOGICAL VISIT, DISCHARGE AND DOCUMENTATION IN HEALTH RECORD	THORACIC MEDICAL ONCOLOGY TEMPORARY STAFF	SENIOR/NON SENIOR	OMISSIS				0.426859
CYCLE 9	DATA ENTRY IN THE SPONSOR SITE	THORACIC MEDICAL ONCOLOGY CONTRACT STAFF	CONTRACT	OMISSIS		TIME SPENT	30	0.341931	10.2579									10.2579	10.2579
3st RESTAGING	PLANNING OF DIAGNOSTIC ACTIVITY (TESTS AND MEDICAL EXAMINATIONS)	THORACIC MEDICAL ONCOLOGY CONTRACT STAFF	CONTRACT	OMISSIS		TIME SPENT	15	0.341931	5.12897									5.12897	5.12897
3st RESTAGING	RADIOLOGICAL EXAMINATION	RADIODIAGNOSTIC SERVICE 1 ADMINISTRATIVE STAFF	NON SENIOR/CONTRACT	OMISSIS	AVERAGE HOURLY RATE	TIME SPENT	15	0.205026		5.84396								5.84396	548.913
3st RESTAGING	RADIOLOGICAL EXAMINATION	RADIODIAGNOSTIC SERVICE 1 ADMINISTRATIVE STAFF	NON SENIOR/CONTRACT	OMISSIS				0.268565
3st RESTAGING	RADIOLOGICAL EXAMINATION	RADIODIAGNOSTIC SERVICE 1 ADMINISTRATIVE STAFF	NON SENIOR/CONTRACT	OMISSIS				0.476881
3st RESTAGING	RADIOLOGICAL EXAMINATION	RADIODIAGNOSTIC SERVICE 1 ADMINISTRATIVE STAFF	NON SENIOR/CONTRACT	OMISSIS				0.479343
3st RESTAGING	RADIOLOGICAL EXAMINATION	RADIODIAGNOSTIC SERVICE 1 ADMINISTRATIVE STAFF	NON SENIOR/CONTRACT	OMISSIS				0.518172
3st RESTAGING	RADIOLOGICAL EXAMINATION	TC DEL TORACE, SENZA E CON CONTRASTO		87.41.1		TARIFF VALUE	1	124.11		124.11								124.11
3st RESTAGING	RADIOLOGICAL EXAMINATION	TC DELL'ADDOME SUPERIORE SENZA E CON CONTRASTO		88.01.2		TARIFF VALUE	1	126.9		126.9								126.9
3st RESTAGING	RADIOLOGICAL EXAMINATION	TC DELL' ADDOME INFERIORE, SENZA E CON CONTRASTO		88.01.4		TARIFF VALUE	1	126.9		126.9								126.9
3st RESTAGING	RADIOLOGICAL EXAMINATION	TC DEL CAPO. SENZA E CON CONTRASTO TC dei cranio-TC dell'encefalo		87.03.1		TARIFF VALUE	1	120.42		120.42								120.42
3st RESTAGING	RADIOLOGICAL EXAMINATION	RADIODIAGNOSTIC SERVICE 1 STAFF (FOR TEST INTERPRETATION)	SENIOR	OMISSIS	AVERAGE HOURLY RATE	TIME SPENT	45	1.34475		44.7393								44.7393
3st RESTAGING	RADIOLOGICAL EXAMINATION	RADIODIAGNOSTIC SERVICE 1 STAFF (FOR TEST INTERPRETATION)	SENIOR	OMISSIS				1.05556
3st RESTAGING	RADIOLOGICAL EXAMINATION	RADIODIAGNOSTIC SERVICE 1 STAFF (FOR TEST INTERPRETATION)	SENIOR	OMISSIS				0.981815
3st RESTAGING	RADIOLOGICAL EXAMINATION	RADIODIAGNOSTIC SERVICE 1 STAFF (FOR TEST INTERPRETATION)	SENIOR	OMISSIS				0.787374
3st RESTAGING	RADIOLOGICAL EXAMINATION	RADIODIAGNOSTIC SERVICE 1 STAFF (FOR TEST INTERPRETATION)	SENIOR	OMISSIS				0.801536
3st RESTAGING	RADIOLOGIC TEST INTERPRETATION AND DOCUMENTAZION IN HEALTH RECORD	THORACIC MEDICAL ONCOLOGY STAFF	SENIOR/NON SENIOR	OMISSIS	AVERAGE HOURLY RATE	TIME SPENT	5	1.37526	4.72854									4.72854	4.72854
3st RESTAGING		THORACIC MEDICAL ONCOLOGY STAFF	SENIOR/NON SENIOR	OMISSIS				0.964318
3st RESTAGING		THORACIC MEDICAL ONCOLOGY STAFF	SENIOR/NON SENIOR	OMISSIS				1.0164
3st RESTAGING		THORACIC MEDICAL ONCOLOGY TEMPORARY STAFF	SENIOR/NON SENIOR	OMISSIS				0.426859
3st RESTAGING	DATA ENTRY IN THE SPONSOR SITE	THORACIC MEDICAL ONCOLOGY CONTRACT STAFF	CONTRACT	OMISSIS		TIME SPENT	15	0.341931	5.12897									5.12897	5.12897
3st RESTAGING	DATA ENTRY IN THE SPONSOR SITE	THORACIC MEDICAL ONCOLOGY CONTRACT STAFF	CONTRACT	OMISSIS		TIME SPENT	30	0.341931	10.2579									10.2579	10.2579
CYCLE 10	THERAPY DAY ORGANIZATION AND PATIENT COMMUNICATION	THORACIC MEDICAL ONCOLOGY TIME SPENTRARY STAFF	NON SENIOR	OMISSIS		TIME SPENT	5	0.426859	2.1343									2.1343	2.1343
CYCLE 10	CLINICAL TRIAL PATIENT FEEDBACK QUESTIONNAIRE	THORACIC MEDICAL ONCOLOGY CONTRACT STAFF	CONTRACT	OMISSIS		TIME SPENT	30	0.341931	10.2579									10.2579	10.2579
CYCLE 10	BLOOD SAMPLE AND LABORATORY TESTS	THORACIC MEDICAL ONCOLOGY TIME SPENTRARY STAFF	SENIOR	OMISSIS		TIME SPENT	10	0.426859	4.26859									4.26859	128.908
CYCLE 10	BLOOD SAMPLE AND LABORATORY TESTS	NURSE CHEMOTHERAPY DH		OMISSIS	INCLUDED IN OVERHEAD SHARE													0
CYCLE 10	BLOOD SAMPLE AND LABORATORY TESTS	S-GLUCOSIO		90.27.1		TARIFF VALUE	1	1.17						1.17				1.17
CYCLE 10	BLOOD SAMPLE AND LABORATORY TESTS	S-UREA		90.44.1		TARIFF VALUE	1	1.13						1.13				1.13
CYCLE 10	BLOOD SAMPLE AND LABORATORY TESTS	S-CREATININA		90.16.3		TARIFF VALUE	1	1.13						1.13				1.13
CYCLE 10	BLOOD SAMPLE AND LABORATORY TESTS	S-SODIO		90.40.4		TARIFF VALUE	1	1.02						1.02				1.02
CYCLE 10	BLOOD SAMPLE AND LABORATORY TESTS	S-POTASSIO		90.37.4		TARIFF VALUE	1	1.02						1.02				1.02
CYCLE 10	BLOOD SAMPLE AND LABORATORY TESTS	S-CLORURO		90.13.3		TARIFF VALUE	1	1.13						1.13				1.13
CYCLE 10	BLOOD SAMPLE AND LABORATORY TESTS	S-URATO		90.43.5		TARIFF VALUE	1	4.78						4.78				4.78
CYCLE 10	BLOOD SAMPLE AND LABORATORY TESTS	S-PROTEINE TOTALI		90.38.5		TARIFF VALUE	1	1.13						1.13				1.13
CYCLE 10	BLOOD SAMPLE AND LABORATORY TESTS	S-GAMMA GT		90.25.5		TARIFF VALUE	1	1.13						1.13				1.13
CYCLE 10	BLOOD SAMPLE AND LABORATORY TESTS	S-FOSFATASI ALCALINA		90.23.5		TARIFF VALUE	1	1.04						1.04				1.04
CYCLE 10	BLOOD SAMPLE AND LABORATORY TESTS	S-AST		90.09.2		TARIFF VALUE	1	1.04						1.04				1.04
CYCLE 10	BLOOD SAMPLE AND LABORATORY TESTS	S-ALT		90.04.5		TARIFF VALUE	1	1						1				1
CYCLE 10	BLOOD SAMPLE AND LABORATORY TESTS	S-LDH		90.29.2		TARIFF VALUE	1	1.13						1.13				1.13
CYCLE 10	BLOOD SAMPLE AND LABORATORY TESTS	S-CREATIN CHINASI - CK		90.15.4		TARIFF VALUE	1	1.44						1.44				1.44
CYCLE 10	BLOOD SAMPLE AND LABORATORY TESTS	S-AMILASI		90.06.4		TARIFF VALUE	1	1.84						1.84				1.84
CYCLE 10	BLOOD SAMPLE AND LABORATORY TESTS	S-LIPASI		90.30.2		TARIFF VALUE	1	2.58						2.58				2.58
CYCLE 10	BLOOD SAMPLE AND LABORATORY TESTS	S-BILIRUBINA TOTALE E FRAZIONATA		90.10.5		TARIFF VALUE	1	1.41						1.41				1.41
CYCLE 10	BLOOD SAMPLE AND LABORATORY TESTS	S-CALCIO TOTALE		90.11.4		TARIFF VALUE	1	1.13						1.13				1.13
CYCLE 10	BLOOD SAMPLE AND LABORATORY TESTS	S-FOSFATO INORGANICO		90.24.3		TARIFF VALUE	1	1.46						1.46				1.46
CYCLE 10	BLOOD SAMPLE AND LABORATORY TESTS	S-MAGNESIO		90.32.5		TARIFF VALUE	1	1.55						1.55				1.55
CYCLE 10	BLOOD SAMPLE AND LABORATORY TESTS	S-FERRO TOTALE		90.22.5		TARIFF VALUE	1	1.14						1.14				1.14
CYCLE 10	BLOOD SAMPLE AND LABORATORY TESTS	S-TSH		90.42.1		TARIFF VALUE	1	5.46						5.46				5.46
CYCLE 10	BLOOD SAMPLE AND LABORATORY TESTS	S-FT3		90.43.3		TARIFF VALUE	1	6.4						6.4				6.4
CYCLE 10	BLOOD SAMPLE AND LABORATORY TESTS	S-FT4		90.42.3		TARIFF VALUE	1	6.36						6.36				6.36
CYCLE 10	BLOOD SAMPLE AND LABORATORY TESTS	P-TEMPO DI PROTROMBINA / INR		90.75.4		TARIFF VALUE	1	2.85						2.85				2.85
CYCLE 10	BLOOD SAMPLE AND LABORATORY TESTS	P-APTT		90.76.1		TARIFF VALUE	1	2.85						2.85				2.85
CYCLE 10	BLOOD SAMPLE AND LABORATORY TESTS	P-FIBRINOGENO		90.65.1		TARIFF VALUE	1	2.67						2.67				2.67
CYCLE 10	BLOOD SAMPLE AND LABORATORY TESTS	U-ESAME DELLE URINE		90.44.3		TARIFF VALUE	1	2.17						2.17				2.17
CYCLE 10	BLOOD SAMPLE AND LABORATORY TESTS	SG-EMOCROMO		90.62.2		TARIFF VALUE	1	3.17						3.17				3.17
CYCLE 10	BLOOD SAMPLE AND LABORATORY TESTS	LABORATORY STAFF (FOR TEST INTERPRETATION)	SENIOR	OMISSIS	AVERAGE HOURLY RATE	TIME SPENT	60	1.40004						62.3093				62.3093
CYCLE 10	BLOOD SAMPLE AND LABORATORY TESTS	LABORATORY STAFF (FOR TEST INTERPRETATION)	SENIOR	OMISSIS				1.04825
CYCLE 10	BLOOD SAMPLE AND LABORATORY TESTS	LABORATORY STAFF (FOR TEST INTERPRETATION)	SENIOR	OMISSIS				1.03688
CYCLE 10	BLOOD SAMPLE AND LABORATORY TESTS	LABORATORY STAFF (FOR TEST INTERPRETATION)	SENIOR	OMISSIS				0.66878
CYCLE 10	ONCOLOGICAL VISIT AND DOCUMENTATION IN HEALTH RECORD	THORACIC MEDICAL ONCOLOGY STAFF	SENIOR	OMISSIS	AVERAGE HOURLY RATE	TIME SPENT	10	0.964318	9.9036									9.9036	9.9036
CYCLE 10	ONCOLOGICAL VISIT AND DOCUMENTATION IN HEALTH RECORD	THORACIC MEDICAL ONCOLOGY STAFF	SENIOR	OMISSIS				1.0164
CYCLE 10	LABORATORY TEST INTERPRETATION AND DOCUMENTATION IN HEALTH RECORD	THORACIC MEDICAL ONCOLOGY STAFF	SENIOR/NON SENIOR	OMISSIS	AVERAGE HOURLY RATE	TIME SPENT	5	1.37526	4.72854									4.72854	4.72854
CYCLE 10	LABORATORY TEST INTERPRETATION AND DOCUMENTATION IN HEALTH RECORD	THORACIC MEDICAL ONCOLOGY STAFF	SENIOR/NON SENIOR	OMISSIS				0.964318
CYCLE 10	LABORATORY TEST INTERPRETATION AND DOCUMENTATION IN HEALTH RECORD	THORACIC MEDICAL ONCOLOGY STAFF	SENIOR/NON SENIOR	OMISSIS				1.0164
CYCLE 10	LABORATORY TEST INTERPRETATION AND DOCUMENTATION IN HEALTH RECORD	THORACIC MEDICAL ONCOLOGY TEMPORARY STAFF	SENIOR/NON SENIOR	OMISSIS				0.426859
CYCLE 10	VITAL SIGNS MEASUREMENT AND DOCUMENTATION IN HEALTH RECORD	THORACIC MEDICAL ONCOLOGY STAFF	SENIOR/NON SENIOR	OMISSIS	AVERAGE HOURLY RATE	TIME SPENT	10	1.37526	9.45709									9.45709	9.45709
CYCLE 10	VITAL SIGNS MEASUREMENT AND DOCUMENTATION IN HEALTH RECORD	THORACIC MEDICAL ONCOLOGY STAFF	SENIOR/NON SENIOR	OMISSIS				0.964318
CYCLE 10	VITAL SIGNS MEASUREMENT AND DOCUMENTATION IN HEALTH RECORD	THORACIC MEDICAL ONCOLOGY STAFF	SENIOR/NON SENIOR	OMISSIS				1.0164
CYCLE 10	VITAL SIGNS MEASUREMENT AND DOCUMENTATION IN HEALTH RECORD	THORACIC MEDICAL ONCOLOGY TEMPORARY STAFF	SENIOR/NON SENIOR	OMISSIS				0.426859
CYCLE 10	VITAL SIGNS EVALUATION AND DOCUMENTATION IN HEALTH RECORD	THORACIC MEDICAL ONCOLOGY STAFF	SENIOR/NON SENIOR	OMISSIS	AVERAGE HOURLY RATE	TIME SPENT	5	1.37526	4.72854									4.72854	4.72854
CYCLE 10	VITAL SIGNS EVALUATION AND DOCUMENTATION IN HEALTH RECORD	THORACIC MEDICAL ONCOLOGY STAFF	SENIOR/NON SENIOR	OMISSIS				0.964318
CYCLE 10	VITAL SIGNS EVALUATION AND DOCUMENTATION IN HEALTH RECORD	THORACIC MEDICAL ONCOLOGY STAFF	SENIOR/NON SENIOR	OMISSIS				1.0164
CYCLE 10	VITAL SIGNS EVALUATION AND DOCUMENTATION IN HEALTH RECORD	THORACIC MEDICAL ONCOLOGY TEMPORARY STAFF	SENIOR/NON SENIOR	OMISSIS				0.426859
CYCLE 10	RECEIVING, MANAGEMENT AND SENDING EXPERIMENTAL DRUG	PHARMACY STAFF	SENIOR/CONTRACT	OMISSIS	AVERAGE HOURLY RATE	TIME SPENT	60	0.873543					26.2749					26.2749	26.2749
CYCLE 10	RECEIVING, MANAGEMENT AND SENDING EXPERIMENTAL DRUG	PHARMACY STAFF	SENIOR/CONTRACT	OMISSIS				0.101025
CYCLE 10	RECEIVING, MANAGEMENT AND SENDING EXPERIMENTAL DRUG	PHARMACY STAFF	SENIOR/CONTRACT	OMISSIS				0.339175
CYCLE 10	EXPERIMENTAL DRUG PREPARATION	PHARMACY STAFF	SENIOR	OMISSIS		TIME SPENT	30	1.14421					34.3264					34.3264	57.9244
CYCLE 10	EXPERIMENTAL DRUG PREPARATION	PHARMACY STAFF	NON SENIOR	OMISSIS		TIME SPENT	50	0.47196					23.598					23.598
CYCLE 10	DRUG RECEPTION AND IVRS CALL	THORACIC MEDICAL ONCOLOGY CONTRACT STAFF	CONTRACT	OMISSIS		TIME SPENT	5	0.341931	1.70966									1.70966	1.70966
CYCLE 10	DRUG ADMINISTRATION	CHEMOTHERAPY DH			INCLUDED IN OVERHEAD SHARE														0
CYCLE 10	DRUG ADMINISTRATION	NURSE CHEMOTHERAPY DH			INCLUDED IN OVERHEAD SHARE
CYCLE 10	DRUG ADMINISTRATION	THORACIC MEDICAL ONCOLOGY STAFF	SENIOR/NON SENIOR	OMISSIS	AVERAGE HOURLY RATE	TIME SPENT	90 min, ma non imputabile in quanto costo comune	1.37526										0
CYCLE 10	DRUG ADMINISTRATION	THORACIC MEDICAL ONCOLOGY STAFF	SENIOR/NON SENIOR	OMISSIS				0.964318
CYCLE 10	DRUG ADMINISTRATION	THORACIC MEDICAL ONCOLOGY STAFF	SENIOR/NON SENIOR	OMISSIS				1.0164
CYCLE 10	DRUG ADMINISTRATION	THORACIC MEDICAL ONCOLOGY TEMPORARY STAFF	SENIOR/NON SENIOR	OMISSIS				0.426859
CYCLE 10	ONCOLOGICAL VISIT, DISCHARGE AND DOCUMENTATION IN HEALTH RECORD	THORACIC MEDICAL ONCOLOGY STAFF	SENIOR/NON SENIOR	OMISSIS	AVERAGE HOURLY RATE	TIME SPENT	10	1.37526	9.45709									9.45709	9.45709
CYCLE 10	ONCOLOGICAL VISIT, DISCHARGE AND DOCUMENTATION IN HEALTH RECORD	THORACIC MEDICAL ONCOLOGY STAFF	SENIOR/NON SENIOR	OMISSIS				0.964318
CYCLE 10	ONCOLOGICAL VISIT, DISCHARGE AND DOCUMENTATION IN HEALTH RECORD	THORACIC MEDICAL ONCOLOGY STAFF	SENIOR/NON SENIOR	OMISSIS				1.0164
CYCLE 10	ONCOLOGICAL VISIT, DISCHARGE AND DOCUMENTATION IN HEALTH RECORD	THORACIC MEDICAL ONCOLOGY TEMPORARY STAFF	SENIOR/NON SENIOR	OMISSIS				0.426859
CYCLE 10	DATA ENTRY IN THE SPONSOR SITE	THORACIC MEDICAL ONCOLOGY CONTRACT STAFF	CONTRACT	OMISSIS		TIME SPENT	30	0.341931	10.2579									10.2579	10.2579
CYCLE 11	THERAPY DAY ORGANIZATION AND PATIENT COMMUNICATION	THORACIC MEDICAL ONCOLOGY TIME SPENTRARY STAFF	NON SENIOR	OMISSIS		TIME SPENT	5	0.426859	2.1343									2.1343	2.1343
CYCLE 11	CLINICAL TRIAL PATIENT FEEDBACK QUESTIONNAIRE	THORACIC MEDICAL ONCOLOGY CONTRACT STAFF	CONTRACT	OMISSIS		TIME SPENT	30	0.341931	10.2579									10.2579	10.2579
CYCLE 11	BLOOD SAMPLE AND LABORATORY TESTS	THORACIC MEDICAL ONCOLOGY TIME SPENTRARY STAFF	SENIOR	OMISSIS		TIME SPENT	10	0.426859	4.26859									4.26859	128.908
CYCLE 11	BLOOD SAMPLE AND LABORATORY TESTS	NURSE CHEMOTHERAPY DH		OMISSIS	INCLUDED IN OVERHEAD SHARE													0
CYCLE 11	BLOOD SAMPLE AND LABORATORY TESTS	S-GLUCOSIO		90.27.1		TARIFF VALUE	1	1.17						1.17				1.17
CYCLE 11	BLOOD SAMPLE AND LABORATORY TESTS	S-UREA		90.44.1		TARIFF VALUE	1	1.13						1.13				1.13
CYCLE 11	BLOOD SAMPLE AND LABORATORY TESTS	S-CREATININA		90.16.3		TARIFF VALUE	1	1.13						1.13				1.13
CYCLE 11	BLOOD SAMPLE AND LABORATORY TESTS	S-SODIO		90.40.4		TARIFF VALUE	1	1.02						1.02				1.02
CYCLE 11	BLOOD SAMPLE AND LABORATORY TESTS	S-POTASSIO		90.37.4		TARIFF VALUE	1	1.02						1.02				1.02
CYCLE 11	BLOOD SAMPLE AND LABORATORY TESTS	S-CLORURO		90.13.3		TARIFF VALUE	1	1.13						1.13				1.13
CYCLE 11	BLOOD SAMPLE AND LABORATORY TESTS	S-URATO		90.43.5		TARIFF VALUE	1	4.78						4.78				4.78
CYCLE 11	BLOOD SAMPLE AND LABORATORY TESTS	S-PROTEINE TOTALI		90.38.5		TARIFF VALUE	1	1.13						1.13				1.13
CYCLE 11	BLOOD SAMPLE AND LABORATORY TESTS	S-GAMMA GT		90.25.5		TARIFF VALUE	1	1.13						1.13				1.13
CYCLE 11	BLOOD SAMPLE AND LABORATORY TESTS	S-FOSFATASI ALCALINA		90.23.5		TARIFF VALUE	1	1.04						1.04				1.04
CYCLE 11	BLOOD SAMPLE AND LABORATORY TESTS	S-AST		90.09.2		TARIFF VALUE	1	1.04						1.04				1.04
CYCLE 11	BLOOD SAMPLE AND LABORATORY TESTS	S-ALT		90.04.5		TARIFF VALUE	1	1						1				1
CYCLE 11	BLOOD SAMPLE AND LABORATORY TESTS	S-LDH		90.29.2		TARIFF VALUE	1	1.13						1.13				1.13
CYCLE 11	BLOOD SAMPLE AND LABORATORY TESTS	S-CREATIN CHINASI - CK		90.15.4		TARIFF VALUE	1	1.44						1.44				1.44
CYCLE 11	BLOOD SAMPLE AND LABORATORY TESTS	S-AMILASI		90.06.4		TARIFF VALUE	1	1.84						1.84				1.84
CYCLE 11	BLOOD SAMPLE AND LABORATORY TESTS	S-LIPASI		90.30.2		TARIFF VALUE	1	2.58						2.58				2.58
CYCLE 11	BLOOD SAMPLE AND LABORATORY TESTS	S-BILIRUBINA TOTALE E FRAZIONATA		90.10.5		TARIFF VALUE	1	1.41						1.41				1.41
CYCLE 11	BLOOD SAMPLE AND LABORATORY TESTS	S-CALCIO TOTALE		90.11.4		TARIFF VALUE	1	1.13						1.13				1.13
CYCLE 11	BLOOD SAMPLE AND LABORATORY TESTS	S-FOSFATO INORGANICO		90.24.3		TARIFF VALUE	1	1.46						1.46				1.46
CYCLE 11	BLOOD SAMPLE AND LABORATORY TESTS	S-MAGNESIO		90.32.5		TARIFF VALUE	1	1.55						1.55				1.55
CYCLE 11	BLOOD SAMPLE AND LABORATORY TESTS	S-FERRO TOTALE		90.22.5		TARIFF VALUE	1	1.14						1.14				1.14
CYCLE 11	BLOOD SAMPLE AND LABORATORY TESTS	S-TSH		90.42.1		TARIFF VALUE	1	5.46						5.46				5.46
CYCLE 11	BLOOD SAMPLE AND LABORATORY TESTS	S-FT3		90.43.3		TARIFF VALUE	1	6.4						6.4				6.4
CYCLE 11	BLOOD SAMPLE AND LABORATORY TESTS	S-FT4		90.42.3		TARIFF VALUE	1	6.36						6.36				6.36
CYCLE 11	BLOOD SAMPLE AND LABORATORY TESTS	P-TEMPO DI PROTROMBINA / INR		90.75.4		TARIFF VALUE	1	2.85						2.85				2.85
CYCLE 11	BLOOD SAMPLE AND LABORATORY TESTS	P-APTT		90.76.1		TARIFF VALUE	1	2.85						2.85				2.85
CYCLE 11	BLOOD SAMPLE AND LABORATORY TESTS	P-FIBRINOGENO		90.65.1		TARIFF VALUE	1	2.67						2.67				2.67
CYCLE 11	BLOOD SAMPLE AND LABORATORY TESTS	U-ESAME DELLE URINE		90.44.3		TARIFF VALUE	1	2.17						2.17				2.17
CYCLE 11	BLOOD SAMPLE AND LABORATORY TESTS	SG-EMOCROMO		90.62.2		TARIFF VALUE	1	3.17						3.17				3.17
CYCLE 11	BLOOD SAMPLE AND LABORATORY TESTS	LABORATORY STAFF (FOR TEST INTERPRETATION)	SENIOR	OMISSIS	AVERAGE HOURLY RATE	TIME SPENT	60	1.40004						62.3093				62.3093
CYCLE 11	BLOOD SAMPLE AND LABORATORY TESTS	LABORATORY STAFF (FOR TEST INTERPRETATION)	SENIOR	OMISSIS				1.04825
CYCLE 11	BLOOD SAMPLE AND LABORATORY TESTS	LABORATORY STAFF (FOR TEST INTERPRETATION)	SENIOR	OMISSIS				1.03688
CYCLE 11	BLOOD SAMPLE AND LABORATORY TESTS	LABORATORY STAFF (FOR TEST INTERPRETATION)	SENIOR	OMISSIS				0.66878
CYCLE 11	ONCOLOGICAL VISIT AND DOCUMENTATION IN HEALTH RECORD	THORACIC MEDICAL ONCOLOGY STAFF	SENIOR	OMISSIS	AVERAGE HOURLY RATE	TIME SPENT	10	0.964318	9.9036									9.9036	9.9036
CYCLE 11	ONCOLOGICAL VISIT AND DOCUMENTATION IN HEALTH RECORD	THORACIC MEDICAL ONCOLOGY STAFF	SENIOR	OMISSIS				1.0164
CYCLE 11	LABORATORY TEST INTERPRETATION AND DOCUMENTATION IN HEALTH RECORD	THORACIC MEDICAL ONCOLOGY STAFF	SENIOR/NON SENIOR	OMISSIS	AVERAGE HOURLY RATE	TIME SPENT	5	1.37526	4.72854									4.72854	4.72854
CYCLE 11	LABORATORY TEST INTERPRETATION AND DOCUMENTATION IN HEALTH RECORD	THORACIC MEDICAL ONCOLOGY STAFF	SENIOR/NON SENIOR	OMISSIS				0.964318
CYCLE 11	LABORATORY TEST INTERPRETATION AND DOCUMENTATION IN HEALTH RECORD	THORACIC MEDICAL ONCOLOGY STAFF	SENIOR/NON SENIOR	OMISSIS				1.0164
CYCLE 11	LABORATORY TEST INTERPRETATION AND DOCUMENTATION IN HEALTH RECORD	THORACIC MEDICAL ONCOLOGY TEMPORARY STAFF	SENIOR/NON SENIOR	OMISSIS				0.426859
CYCLE 11	VITAL SIGNS MEASUREMENT AND DOCUMENTATION IN HEALTH RECORD	THORACIC MEDICAL ONCOLOGY STAFF	SENIOR/NON SENIOR	OMISSIS	AVERAGE HOURLY RATE	TIME SPENT	10	1.37526	9.45709									9.45709	9.45709
CYCLE 11	VITAL SIGNS MEASUREMENT AND DOCUMENTATION IN HEALTH RECORD	THORACIC MEDICAL ONCOLOGY STAFF	SENIOR/NON SENIOR	OMISSIS				0.964318
CYCLE 11	VITAL SIGNS MEASUREMENT AND DOCUMENTATION IN HEALTH RECORD	THORACIC MEDICAL ONCOLOGY STAFF	SENIOR/NON SENIOR	OMISSIS				1.0164
CYCLE 11	VITAL SIGNS MEASUREMENT AND DOCUMENTATION IN HEALTH RECORD	THORACIC MEDICAL ONCOLOGY TEMPORARY STAFF	SENIOR/NON SENIOR	OMISSIS				0.426859
CYCLE 11	VITAL SIGNS EVALUATION AND DOCUMENTATION IN HEALTH RECORD	THORACIC MEDICAL ONCOLOGY STAFF	SENIOR/NON SENIOR	OMISSIS	AVERAGE HOURLY RATE	TIME SPENT	5	1.37526	4.72854									4.72854	4.72854
CYCLE 11	VITAL SIGNS EVALUATION AND DOCUMENTATION IN HEALTH RECORD	THORACIC MEDICAL ONCOLOGY STAFF	SENIOR/NON SENIOR	OMISSIS				0.964318
CYCLE 11	VITAL SIGNS EVALUATION AND DOCUMENTATION IN HEALTH RECORD	THORACIC MEDICAL ONCOLOGY STAFF	SENIOR/NON SENIOR	OMISSIS				1.0164
CYCLE 11	VITAL SIGNS EVALUATION AND DOCUMENTATION IN HEALTH RECORD	THORACIC MEDICAL ONCOLOGY TEMPORARY STAFF	SENIOR/NON SENIOR	OMISSIS				0.426859
CYCLE 11	RECEIVING, MANAGEMENT AND SENDING EXPERIMENTAL DRUG	PHARMACY STAFF	SENIOR/CONTRACT	OMISSIS	AVERAGE HOURLY RATE	TIME SPENT	60	0.873543					26.2749					26.2749	26.2749
CYCLE 11	RECEIVING, MANAGEMENT AND SENDING EXPERIMENTAL DRUG	PHARMACY STAFF	SENIOR/CONTRACT	OMISSIS				0.101025
CYCLE 11	RECEIVING, MANAGEMENT AND SENDING EXPERIMENTAL DRUG	PHARMACY STAFF	SENIOR/CONTRACT	OMISSIS				0.339175
CYCLE 11	EXPERIMENTAL DRUG PREPARATION	PHARMACY STAFF	SENIOR	OMISSIS		TIME SPENT	30	1.14421					34.3264					34.3264	57.9244
CYCLE 11	EXPERIMENTAL DRUG PREPARATION	PHARMACY STAFF	NON SENIOR	OMISSIS		TIME SPENT	50	0.47196					23.598					23.598
CYCLE 11	DRUG RECEPTION AND IVRS CALL	THORACIC MEDICAL ONCOLOGY CONTRACT STAFF	CONTRACT	OMISSIS		TIME SPENT	5	0.341931	1.70966									1.70966	1.70966
CYCLE 11	DRUG ADMINISTRATION	CHEMOTHERAPY DH			INCLUDED IN OVERHEAD SHARE														0
CYCLE 11	DRUG ADMINISTRATION	NURSE CHEMOTHERAPY DH			INCLUDED IN OVERHEAD SHARE
CYCLE 11	DRUG ADMINISTRATION	THORACIC MEDICAL ONCOLOGY STAFF	SENIOR/NON SENIOR	OMISSIS	AVERAGE HOURLY RATE	TIME SPENT	90 min, ma non imputabile in quanto costo comune	1.37526										0
CYCLE 11	DRUG ADMINISTRATION	THORACIC MEDICAL ONCOLOGY STAFF	SENIOR/NON SENIOR	OMISSIS				0.964318
CYCLE 11	DRUG ADMINISTRATION	THORACIC MEDICAL ONCOLOGY STAFF	SENIOR/NON SENIOR	OMISSIS				1.0164
CYCLE 11	DRUG ADMINISTRATION	THORACIC MEDICAL ONCOLOGY TEMPORARY STAFF	SENIOR/NON SENIOR	OMISSIS				0.426859
CYCLE 11	ONCOLOGICAL VISIT, DISCHARGE AND DOCUMENTATION IN HEALTH RECORD	THORACIC MEDICAL ONCOLOGY STAFF	SENIOR/NON SENIOR	OMISSIS	AVERAGE HOURLY RATE	TIME SPENT	10	1.37526	9.45709									9.45709	9.45709
CYCLE 11	ONCOLOGICAL VISIT, DISCHARGE AND DOCUMENTATION IN HEALTH RECORD	THORACIC MEDICAL ONCOLOGY STAFF	SENIOR/NON SENIOR	OMISSIS				0.964318
CYCLE 11	ONCOLOGICAL VISIT, DISCHARGE AND DOCUMENTATION IN HEALTH RECORD	THORACIC MEDICAL ONCOLOGY STAFF	SENIOR/NON SENIOR	OMISSIS				1.0164
CYCLE 11	ONCOLOGICAL VISIT, DISCHARGE AND DOCUMENTATION IN HEALTH RECORD	THORACIC MEDICAL ONCOLOGY TEMPORARY STAFF	SENIOR/NON SENIOR	OMISSIS				0.426859
CYCLE 11	DATA ENTRY IN THE SPONSOR SITE	THORACIC MEDICAL ONCOLOGY CONTRACT STAFF	CONTRACT	OMISSIS		TIME SPENT	30	0.341931	10.2579									10.2579	10.2579
CYCLE 12	THERAPY DAY ORGANIZATION AND PATIENT COMMUNICATION	THORACIC MEDICAL ONCOLOGY TIME SPENTRARY STAFF	NON SENIOR	OMISSIS		TIME SPENT	5	0.426859	2.1343									2.1343	2.1343
CYCLE 12	CLINICAL TRIAL PATIENT FEEDBACK QUESTIONNAIRE	THORACIC MEDICAL ONCOLOGY CONTRACT STAFF	CONTRACT	OMISSIS		TIME SPENT	30	0.341931	10.2579									10.2579	10.2579
CYCLE 12	BLOOD SAMPLE AND LABORATORY TESTS	THORACIC MEDICAL ONCOLOGY TIME SPENTRARY STAFF	SENIOR	OMISSIS		TIME SPENT	10	0.426859	4.26859									4.26859	128.908
CYCLE 12	BLOOD SAMPLE AND LABORATORY TESTS	NURSE CHEMOTHERAPY DH		OMISSIS	INCLUDED IN OVERHEAD SHARE													0
CYCLE 12	BLOOD SAMPLE AND LABORATORY TESTS	S-GLUCOSIO		90.27.1		TARIFF VALUE	1	1.17						1.17				1.17
CYCLE 12	BLOOD SAMPLE AND LABORATORY TESTS	S-UREA		90.44.1		TARIFF VALUE	1	1.13						1.13				1.13
CYCLE 12	BLOOD SAMPLE AND LABORATORY TESTS	S-CREATININA		90.16.3		TARIFF VALUE	1	1.13						1.13				1.13
CYCLE 12	BLOOD SAMPLE AND LABORATORY TESTS	S-SODIO		90.40.4		TARIFF VALUE	1	1.02						1.02				1.02
CYCLE 12	BLOOD SAMPLE AND LABORATORY TESTS	S-POTASSIO		90.37.4		TARIFF VALUE	1	1.02						1.02				1.02
CYCLE 12	BLOOD SAMPLE AND LABORATORY TESTS	S-CLORURO		90.13.3		TARIFF VALUE	1	1.13						1.13				1.13
CYCLE 12	BLOOD SAMPLE AND LABORATORY TESTS	S-URATO		90.43.5		TARIFF VALUE	1	4.78						4.78				4.78
CYCLE 12	BLOOD SAMPLE AND LABORATORY TESTS	S-PROTEINE TOTALI		90.38.5		TARIFF VALUE	1	1.13						1.13				1.13
CYCLE 12	BLOOD SAMPLE AND LABORATORY TESTS	S-GAMMA GT		90.25.5		TARIFF VALUE	1	1.13						1.13				1.13
CYCLE 12	BLOOD SAMPLE AND LABORATORY TESTS	S-FOSFATASI ALCALINA		90.23.5		TARIFF VALUE	1	1.04						1.04				1.04
CYCLE 12	BLOOD SAMPLE AND LABORATORY TESTS	S-AST		90.09.2		TARIFF VALUE	1	1.04						1.04				1.04
CYCLE 12	BLOOD SAMPLE AND LABORATORY TESTS	S-ALT		90.04.5		TARIFF VALUE	1	1						1				1
CYCLE 12	BLOOD SAMPLE AND LABORATORY TESTS	S-LDH		90.29.2		TARIFF VALUE	1	1.13						1.13				1.13
CYCLE 12	BLOOD SAMPLE AND LABORATORY TESTS	S-CREATIN CHINASI - CK		90.15.4		TARIFF VALUE	1	1.44						1.44				1.44
CYCLE 12	BLOOD SAMPLE AND LABORATORY TESTS	S-AMILASI		90.06.4		TARIFF VALUE	1	1.84						1.84				1.84
CYCLE 12	BLOOD SAMPLE AND LABORATORY TESTS	S-LIPASI		90.30.2		TARIFF VALUE	1	2.58						2.58				2.58
CYCLE 12	BLOOD SAMPLE AND LABORATORY TESTS	S-BILIRUBINA TOTALE E FRAZIONATA		90.10.5		TARIFF VALUE	1	1.41						1.41				1.41
CYCLE 12	BLOOD SAMPLE AND LABORATORY TESTS	S-CALCIO TOTALE		90.11.4		TARIFF VALUE	1	1.13						1.13				1.13
CYCLE 12	BLOOD SAMPLE AND LABORATORY TESTS	S-FOSFATO INORGANICO		90.24.3		TARIFF VALUE	1	1.46						1.46				1.46
CYCLE 12	BLOOD SAMPLE AND LABORATORY TESTS	S-MAGNESIO		90.32.5		TARIFF VALUE	1	1.55						1.55				1.55
CYCLE 12	BLOOD SAMPLE AND LABORATORY TESTS	S-FERRO TOTALE		90.22.5		TARIFF VALUE	1	1.14						1.14				1.14
CYCLE 12	BLOOD SAMPLE AND LABORATORY TESTS	S-TSH		90.42.1		TARIFF VALUE	1	5.46						5.46				5.46
CYCLE 12	BLOOD SAMPLE AND LABORATORY TESTS	S-FT3		90.43.3		TARIFF VALUE	1	6.4						6.4				6.4
CYCLE 12	BLOOD SAMPLE AND LABORATORY TESTS	S-FT4		90.42.3		TARIFF VALUE	1	6.36						6.36				6.36
CYCLE 12	BLOOD SAMPLE AND LABORATORY TESTS	P-TEMPO DI PROTROMBINA / INR		90.75.4		TARIFF VALUE	1	2.85						2.85				2.85
CYCLE 12	BLOOD SAMPLE AND LABORATORY TESTS	P-APTT		90.76.1		TARIFF VALUE	1	2.85						2.85				2.85
CYCLE 12	BLOOD SAMPLE AND LABORATORY TESTS	P-FIBRINOGENO		90.65.1		TARIFF VALUE	1	2.67						2.67				2.67
CYCLE 12	BLOOD SAMPLE AND LABORATORY TESTS	U-ESAME DELLE URINE		90.44.3		TARIFF VALUE	1	2.17						2.17				2.17
CYCLE 12	BLOOD SAMPLE AND LABORATORY TESTS	SG-EMOCROMO		90.62.2		TARIFF VALUE	1	3.17						3.17				3.17
CYCLE 12	BLOOD SAMPLE AND LABORATORY TESTS	LABORATORY STAFF (FOR TEST INTERPRETATION)	SENIOR	OMISSIS	AVERAGE HOURLY RATE	TIME SPENT	60	1.40004						62.3093				62.3093
CYCLE 12	BLOOD SAMPLE AND LABORATORY TESTS	LABORATORY STAFF (FOR TEST INTERPRETATION)	SENIOR	OMISSIS				1.04825
CYCLE 12	BLOOD SAMPLE AND LABORATORY TESTS	LABORATORY STAFF (FOR TEST INTERPRETATION)	SENIOR	OMISSIS				1.03688
CYCLE 12	BLOOD SAMPLE AND LABORATORY TESTS	LABORATORY STAFF (FOR TEST INTERPRETATION)	SENIOR	OMISSIS				0.66878
CYCLE 12	ONCOLOGICAL VISIT AND DOCUMENTATION IN HEALTH RECORD	THORACIC MEDICAL ONCOLOGY STAFF	SENIOR	OMISSIS	AVERAGE HOURLY RATE	TIME SPENT	10	0.964318	9.9036									9.9036	9.9036
CYCLE 12	ONCOLOGICAL VISIT AND DOCUMENTATION IN HEALTH RECORD	THORACIC MEDICAL ONCOLOGY STAFF	SENIOR	OMISSIS				1.0164
CYCLE 12	LABORATORY TEST INTERPRETATION AND DOCUMENTATION IN HEALTH RECORD	THORACIC MEDICAL ONCOLOGY STAFF	SENIOR/NON SENIOR	OMISSIS	AVERAGE HOURLY RATE	TIME SPENT	5	1.37526	4.72854									4.72854	4.72854
CYCLE 12	LABORATORY TEST INTERPRETATION AND DOCUMENTATION IN HEALTH RECORD	THORACIC MEDICAL ONCOLOGY STAFF	SENIOR/NON SENIOR	OMISSIS				0.964318
CYCLE 12	LABORATORY TEST INTERPRETATION AND DOCUMENTATION IN HEALTH RECORD	THORACIC MEDICAL ONCOLOGY STAFF	SENIOR/NON SENIOR	OMISSIS				1.0164
CYCLE 12	LABORATORY TEST INTERPRETATION AND DOCUMENTATION IN HEALTH RECORD	THORACIC MEDICAL ONCOLOGY TEMPORARY STAFF	SENIOR/NON SENIOR	OMISSIS				0.426859
CYCLE 12	VITAL SIGNS MEASUREMENT AND DOCUMENTATION IN HEALTH RECORD	THORACIC MEDICAL ONCOLOGY STAFF	SENIOR/NON SENIOR	OMISSIS	AVERAGE HOURLY RATE	TIME SPENT	10	1.37526	9.45709									9.45709	9.45709
CYCLE 12	VITAL SIGNS MEASUREMENT AND DOCUMENTATION IN HEALTH RECORD	THORACIC MEDICAL ONCOLOGY STAFF	SENIOR/NON SENIOR	OMISSIS				0.964318
CYCLE 12	VITAL SIGNS MEASUREMENT AND DOCUMENTATION IN HEALTH RECORD	THORACIC MEDICAL ONCOLOGY STAFF	SENIOR/NON SENIOR	OMISSIS				1.0164
CYCLE 12	VITAL SIGNS MEASUREMENT AND DOCUMENTATION IN HEALTH RECORD	THORACIC MEDICAL ONCOLOGY TEMPORARY STAFF	SENIOR/NON SENIOR	OMISSIS				0.426859
CYCLE 12	VITAL SIGNS EVALUATION AND DOCUMENTATION IN HEALTH RECORD	THORACIC MEDICAL ONCOLOGY STAFF	SENIOR/NON SENIOR	OMISSIS	AVERAGE HOURLY RATE	TIME SPENT	5	1.37526	4.72854									4.72854	4.72854
CYCLE 12	VITAL SIGNS EVALUATION AND DOCUMENTATION IN HEALTH RECORD	THORACIC MEDICAL ONCOLOGY STAFF	SENIOR/NON SENIOR	OMISSIS				0.964318
CYCLE 12	VITAL SIGNS EVALUATION AND DOCUMENTATION IN HEALTH RECORD	THORACIC MEDICAL ONCOLOGY STAFF	SENIOR/NON SENIOR	OMISSIS				1.0164
CYCLE 12	VITAL SIGNS EVALUATION AND DOCUMENTATION IN HEALTH RECORD	THORACIC MEDICAL ONCOLOGY TEMPORARY STAFF	SENIOR/NON SENIOR	OMISSIS				0.426859
CYCLE 12	RECEIVING, MANAGEMENT AND SENDING EXPERIMENTAL DRUG	PHARMACY STAFF	SENIOR/CONTRACT	OMISSIS	AVERAGE HOURLY RATE	TIME SPENT	60	0.873543					26.2749					26.2749	26.2749
CYCLE 12	RECEIVING, MANAGEMENT AND SENDING EXPERIMENTAL DRUG	PHARMACY STAFF	SENIOR/CONTRACT	OMISSIS				0.101025
CYCLE 12	RECEIVING, MANAGEMENT AND SENDING EXPERIMENTAL DRUG	PHARMACY STAFF	SENIOR/CONTRACT	OMISSIS				0.339175
CYCLE 12	EXPERIMENTAL DRUG PREPARATION	PHARMACY STAFF	SENIOR	OMISSIS		TIME SPENT	30	1.14421					34.3264					34.3264	57.9244
CYCLE 12	EXPERIMENTAL DRUG PREPARATION	PHARMACY STAFF	NON SENIOR	OMISSIS		TIME SPENT	50	0.47196					23.598					23.598
CYCLE 12	DRUG RECEPTION AND IVRS CALL	THORACIC MEDICAL ONCOLOGY CONTRACT STAFF	CONTRACT	OMISSIS		TIME SPENT	5	0.341931	1.70966									1.70966	1.70966
CYCLE 12	DRUG ADMINISTRATION	CHEMOTHERAPY DH			INCLUDED IN OVERHEAD SHARE														0
CYCLE 12	DRUG ADMINISTRATION	NURSE CHEMOTHERAPY DH			INCLUDED IN OVERHEAD SHARE
CYCLE 12	DRUG ADMINISTRATION	THORACIC MEDICAL ONCOLOGY STAFF	SENIOR/NON SENIOR	OMISSIS	AVERAGE HOURLY RATE	TIME SPENT	90 min, ma non imputabile in quanto costo comune	1.37526										0
CYCLE 12	DRUG ADMINISTRATION	THORACIC MEDICAL ONCOLOGY STAFF	SENIOR/NON SENIOR	OMISSIS				0.964318
CYCLE 12	DRUG ADMINISTRATION	THORACIC MEDICAL ONCOLOGY STAFF	SENIOR/NON SENIOR	OMISSIS				1.0164
CYCLE 12	DRUG ADMINISTRATION	THORACIC MEDICAL ONCOLOGY TEMPORARY STAFF	SENIOR/NON SENIOR	OMISSIS				0.426859
CYCLE 12	ONCOLOGICAL VISIT, DISCHARGE AND DOCUMENTATION IN HEALTH RECORD	THORACIC MEDICAL ONCOLOGY STAFF	SENIOR/NON SENIOR	OMISSIS	AVERAGE HOURLY RATE	TIME SPENT	10	1.37526	9.45709									9.45709	9.45709
CYCLE 12	ONCOLOGICAL VISIT, DISCHARGE AND DOCUMENTATION IN HEALTH RECORD	THORACIC MEDICAL ONCOLOGY STAFF	SENIOR/NON SENIOR	OMISSIS				0.964318
CYCLE 12	ONCOLOGICAL VISIT, DISCHARGE AND DOCUMENTATION IN HEALTH RECORD	THORACIC MEDICAL ONCOLOGY STAFF	SENIOR/NON SENIOR	OMISSIS				1.0164
CYCLE 12	ONCOLOGICAL VISIT, DISCHARGE AND DOCUMENTATION IN HEALTH RECORD	THORACIC MEDICAL ONCOLOGY TEMPORARY STAFF	SENIOR/NON SENIOR	OMISSIS				0.426859
CYCLE 12	DATA ENTRY IN THE SPONSOR SITE	THORACIC MEDICAL ONCOLOGY CONTRACT STAFF	CONTRACT	OMISSIS		TIME SPENT	30	0.341931	10.2579									10.2579	10.2579
4st RESTAGING	PLANNING OF DIAGNOSTIC ACTIVITY (TESTS AND MEDICAL EXAMINATIONS)	THORACIC MEDICAL ONCOLOGY CONTRACT STAFF	CONTRACT	OMISSIS		TIME SPENT	15	0.341931	5.12897									5.12897	5.12897
4st RESTAGING	RADIOLOGICAL EXAMINATION	RADIODIAGNOSTIC SERVICE 1 ADMINISTRATIVE STAFF	NON SENIOR/CONTRACT	OMISSIS	AVERAGE HOURLY RATE	TIME SPENT	15	0.205026		5.84396								5.84396	548.913
4st RESTAGING	RADIOLOGICAL EXAMINATION	RADIODIAGNOSTIC SERVICE 1 ADMINISTRATIVE STAFF	NON SENIOR/CONTRACT	OMISSIS				0.268565
4st RESTAGING	RADIOLOGICAL EXAMINATION	RADIODIAGNOSTIC SERVICE 1 ADMINISTRATIVE STAFF	NON SENIOR/CONTRACT	OMISSIS				0.476881
4st RESTAGING	RADIOLOGICAL EXAMINATION	RADIODIAGNOSTIC SERVICE 1 ADMINISTRATIVE STAFF	NON SENIOR/CONTRACT	OMISSIS				0.479343
4st RESTAGING	RADIOLOGICAL EXAMINATION	RADIODIAGNOSTIC SERVICE 1 ADMINISTRATIVE STAFF	NON SENIOR/CONTRACT	OMISSIS				0.518172
4st RESTAGING	RADIOLOGICAL EXAMINATION	TC DEL TORACE, SENZA E CON CONTRASTO		87.41.1		TARIFF VALUE	1	124.11		124.11								124.11
4st RESTAGING	RADIOLOGICAL EXAMINATION	TC DELL'ADDOME SUPERIORE SENZA E CON CONTRASTO		88.01.2		TARIFF VALUE	1	126.9		126.9								126.9
4st RESTAGING	RADIOLOGICAL EXAMINATION	TC DELL' ADDOME INFERIORE, SENZA E CON CONTRASTO		88.01.4		TARIFF VALUE	1	126.9		126.9								126.9
4st RESTAGING	RADIOLOGICAL EXAMINATION	TC DEL CAPO. SENZA E CON CONTRASTO TC dei cranio-TC dell'encefalo		87.03.1		TARIFF VALUE	1	120.42		120.42								120.42
4st RESTAGING	RADIOLOGICAL EXAMINATION	RADIODIAGNOSTIC SERVICE 1 STAFF (FOR TEST INTERPRETATION)	SENIOR	OMISSIS	AVERAGE HOURLY RATE	TIME SPENT	45	1.34475		44.7393								44.7393
4st RESTAGING	RADIOLOGICAL EXAMINATION	RADIODIAGNOSTIC SERVICE 1 STAFF (FOR TEST INTERPRETATION)	SENIOR	OMISSIS				1.05556
4st RESTAGING	RADIOLOGICAL EXAMINATION	RADIODIAGNOSTIC SERVICE 1 STAFF (FOR TEST INTERPRETATION)	SENIOR	OMISSIS				0.981815
4st RESTAGING	RADIOLOGICAL EXAMINATION	RADIODIAGNOSTIC SERVICE 1 STAFF (FOR TEST INTERPRETATION)	SENIOR	OMISSIS				0.787374
4st RESTAGING	RADIOLOGICAL EXAMINATION	RADIODIAGNOSTIC SERVICE 1 STAFF (FOR TEST INTERPRETATION)	SENIOR	OMISSIS				0.801536
4st RESTAGING	RADIOLOGIC TEST INTERPRETATION AND DOCUMENTAZION IN HEALTH RECORD	THORACIC MEDICAL ONCOLOGY STAFF	SENIOR/NON SENIOR	OMISSIS	AVERAGE HOURLY RATE	TIME SPENT	5	1.37526	4.72854									4.72854	4.72854
4st RESTAGING		THORACIC MEDICAL ONCOLOGY STAFF	SENIOR/NON SENIOR	OMISSIS				0.964318
4st RESTAGING		THORACIC MEDICAL ONCOLOGY STAFF	SENIOR/NON SENIOR	OMISSIS				1.0164
4st RESTAGING		THORACIC MEDICAL ONCOLOGY TEMPORARY STAFF	SENIOR/NON SENIOR	OMISSIS				0.426859
4st RESTAGING	DATA ENTRY IN THE SPONSOR SITE	THORACIC MEDICAL ONCOLOGY CONTRACT STAFF	CONTRACT	OMISSIS		TIME SPENT	15	0.341931	5.12897									5.12897	5.12897
4st RESTAGING	DATA ENTRY IN THE SPONSOR SITE	THORACIC MEDICAL ONCOLOGY CONTRACT STAFF	CONTRACT	OMISSIS		TIME SPENT	30	0.341931	10.2579									10.2579	10.2579
1st TRIAL MONITORING	OVERSEEING THE PROGRESS OF THE CLINICAL TRIAL	STUDY COORDINATOR	CONTRACT	OMISSIS		TIME SPENT	120	0.212963	25.5556									25.5556	149.103
1st TRIAL MONITORING	OVERSEEING THE PROGRESS OF THE CLINICAL TRIAL	THORACIC MEDICAL ONCOLOGY STAFF	SENIOR	OMISSIS		TIME SPENT	60	1.37526	82.5154									82.5154
1st TRIAL MONITORING	OVERSEEING THE PROGRESS OF THE CLINICAL TRIAL	THORACIC MEDICAL ONCOLOGY CONTRACT STAFF	CONTRACT	OMISSIS		TIME SPENT	120	0.341931	41.0317									41.0317
EXIT CANCER VISIT	PLANNING OF DIAGNOSTIC ACTIVITY (TESTS AND MEDICAL EXAMINATIONS)	THORACIC MEDICAL ONCOLOGY TIME SPENTRARY STAFF	NON SENIOR	OMISSIS		TIME SPENT	5	0.426859	2.1343									2.1343	2.1343
EXIT CANCER VISIT	CLINICAL TRIAL PATIENT FEEDBACK QUESTIONNAIRE	THORACIC MEDICAL ONCOLOGY CONTRACT STAFF	CONTRACT	OMISSIS		TIME SPENT	30	0.341931	10.2579									10.2579	10.2579
EXIT CANCER VISIT	BLOOD SAMPLE AND LABORATORY TESTS	THORACIC MEDICAL ONCOLOGY TIME SPENTRARY STAFF	SENIOR	OMISSIS		TIME SPENT	10	0.426859	4.26859									4.26859	128.908
EXIT CANCER VISIT	BLOOD SAMPLE AND LABORATORY TESTS	NURSE CHEMOTHERAPY DH		OMISSIS	INCLUDED IN OVERHEAD SHARE													0
EXIT CANCER VISIT	BLOOD SAMPLE AND LABORATORY TESTS	S-GLUCOSIO		90.27.1		TARIFF VALUE	1	1.17						1.17				1.17
EXIT CANCER VISIT	BLOOD SAMPLE AND LABORATORY TESTS	S-UREA		90.44.1		TARIFF VALUE	1	1.13						1.13				1.13
EXIT CANCER VISIT	BLOOD SAMPLE AND LABORATORY TESTS	S-CREATININA		90.16.3		TARIFF VALUE	1	1.13						1.13				1.13
EXIT CANCER VISIT	BLOOD SAMPLE AND LABORATORY TESTS	S-SODIO		90.40.4		TARIFF VALUE	1	1.02						1.02				1.02
EXIT CANCER VISIT	BLOOD SAMPLE AND LABORATORY TESTS	S-POTASSIO		90.37.4		TARIFF VALUE	1	1.02						1.02				1.02
EXIT CANCER VISIT	BLOOD SAMPLE AND LABORATORY TESTS	S-CLORURO		90.13.3		TARIFF VALUE	1	1.13						1.13				1.13
EXIT CANCER VISIT	BLOOD SAMPLE AND LABORATORY TESTS	S-URATO		90.43.5		TARIFF VALUE	1	4.78						4.78				4.78
EXIT CANCER VISIT	BLOOD SAMPLE AND LABORATORY TESTS	S-PROTEINE TOTALI		90.38.5		TARIFF VALUE	1	1.13						1.13				1.13
EXIT CANCER VISIT	BLOOD SAMPLE AND LABORATORY TESTS	S-GAMMA GT		90.25.5		TARIFF VALUE	1	1.13						1.13				1.13
EXIT CANCER VISIT	BLOOD SAMPLE AND LABORATORY TESTS	S-FOSFATASI ALCALINA		90.23.5		TARIFF VALUE	1	1.04						1.04				1.04
EXIT CANCER VISIT	BLOOD SAMPLE AND LABORATORY TESTS	S-AST		90.09.2		TARIFF VALUE	1	1.04						1.04				1.04
EXIT CANCER VISIT	BLOOD SAMPLE AND LABORATORY TESTS	S-ALT		90.04.5		TARIFF VALUE	1	1						1				1
EXIT CANCER VISIT	BLOOD SAMPLE AND LABORATORY TESTS	S-LDH		90.29.2		TARIFF VALUE	1	1.13						1.13				1.13
EXIT CANCER VISIT	BLOOD SAMPLE AND LABORATORY TESTS	S-CREATIN CHINASI - CK		90.15.4		TARIFF VALUE	1	1.44						1.44				1.44
EXIT CANCER VISIT	BLOOD SAMPLE AND LABORATORY TESTS	S-AMILASI		90.06.4		TARIFF VALUE	1	1.84						1.84				1.84
EXIT CANCER VISIT	BLOOD SAMPLE AND LABORATORY TESTS	S-LIPASI		90.30.2		TARIFF VALUE	1	2.58						2.58				2.58
EXIT CANCER VISIT	BLOOD SAMPLE AND LABORATORY TESTS	S-BILIRUBINA TOTALE E FRAZIONATA		90.10.5		TARIFF VALUE	1	1.41						1.41				1.41
EXIT CANCER VISIT	BLOOD SAMPLE AND LABORATORY TESTS	S-CALCIO TOTALE		90.11.4		TARIFF VALUE	1	1.13						1.13				1.13
EXIT CANCER VISIT	BLOOD SAMPLE AND LABORATORY TESTS	S-FOSFATO INORGANICO		90.24.3		TARIFF VALUE	1	1.46						1.46				1.46
EXIT CANCER VISIT	BLOOD SAMPLE AND LABORATORY TESTS	S-MAGNESIO		90.32.5		TARIFF VALUE	1	1.55						1.55				1.55
EXIT CANCER VISIT	BLOOD SAMPLE AND LABORATORY TESTS	S-FERRO TOTALE		90.22.5		TARIFF VALUE	1	1.14						1.14				1.14
EXIT CANCER VISIT	BLOOD SAMPLE AND LABORATORY TESTS	S-TSH		90.42.1		TARIFF VALUE	1	5.46						5.46				5.46
EXIT CANCER VISIT	BLOOD SAMPLE AND LABORATORY TESTS	S-FT3		90.43.3		TARIFF VALUE	1	6.4						6.4				6.4
EXIT CANCER VISIT	BLOOD SAMPLE AND LABORATORY TESTS	S-FT4		90.42.3		TARIFF VALUE	1	6.36						6.36				6.36
EXIT CANCER VISIT	BLOOD SAMPLE AND LABORATORY TESTS	P-TEMPO DI PROTROMBINA / INR		90.75.4		TARIFF VALUE	1	2.85						2.85				2.85
EXIT CANCER VISIT	BLOOD SAMPLE AND LABORATORY TESTS	P-APTT		90.76.1		TARIFF VALUE	1	2.85						2.85				2.85
EXIT CANCER VISIT	BLOOD SAMPLE AND LABORATORY TESTS	P-FIBRINOGENO		90.65.1		TARIFF VALUE	1	2.67						2.67				2.67
EXIT CANCER VISIT	BLOOD SAMPLE AND LABORATORY TESTS	U-ESAME DELLE URINE		90.44.3		TARIFF VALUE	1	2.17						2.17				2.17
EXIT CANCER VISIT	BLOOD SAMPLE AND LABORATORY TESTS	SG-EMOCROMO		90.62.2		TARIFF VALUE	1	3.17						3.17				3.17
EXIT CANCER VISIT	BLOOD SAMPLE AND LABORATORY TESTS	LABORATORY STAFF (FOR TEST INTERPRETATION)	SENIOR	OMISSIS	AVERAGE HOURLY RATE	TIME SPENT	60	1.40004						62.3093				62.3093
EXIT CANCER VISIT	BLOOD SAMPLE AND LABORATORY TESTS	LABORATORY STAFF (FOR TEST INTERPRETATION)	SENIOR	OMISSIS				1.04825
EXIT CANCER VISIT	BLOOD SAMPLE AND LABORATORY TESTS	LABORATORY STAFF (FOR TEST INTERPRETATION)	SENIOR	OMISSIS				1.03688
EXIT CANCER VISIT	BLOOD SAMPLE AND LABORATORY TESTS	LABORATORY STAFF (FOR TEST INTERPRETATION)	SENIOR	OMISSIS				0.66878
EXIT CANCER VISIT	ONCOLOGICAL VISIT AND DOCUMENTATION IN HEALTH RECORD	THORACIC MEDICAL ONCOLOGY STAFF	SENIOR	OMISSIS	AVERAGE HOURLY RATE	TIME SPENT	10	0.964318	9.9036									9.9036	9.9036
EXIT CANCER VISIT	ONCOLOGICAL VISIT AND DOCUMENTATION IN HEALTH RECORD	THORACIC MEDICAL ONCOLOGY STAFF	SENIOR	OMISSIS				1.0164
EXIT CANCER VISIT	LABORATORY TEST INTERPRETATION AND DOCUMENTATION IN HEALTH RECORD	THORACIC MEDICAL ONCOLOGY STAFF	SENIOR/NON SENIOR	OMISSIS	AVERAGE HOURLY RATE	TIME SPENT	5	1.37526	4.72854									4.72854	4.72854
EXIT CANCER VISIT	LABORATORY TEST INTERPRETATION AND DOCUMENTATION IN HEALTH RECORD	THORACIC MEDICAL ONCOLOGY STAFF	SENIOR/NON SENIOR	OMISSIS				0.964318
EXIT CANCER VISIT	LABORATORY TEST INTERPRETATION AND DOCUMENTATION IN HEALTH RECORD	THORACIC MEDICAL ONCOLOGY STAFF	SENIOR/NON SENIOR	OMISSIS				1.0164
EXIT CANCER VISIT	LABORATORY TEST INTERPRETATION AND DOCUMENTATION IN HEALTH RECORD	THORACIC MEDICAL ONCOLOGY TEMPORARY STAFF	SENIOR/NON SENIOR	OMISSIS				0.426859
EXIT CANCER VISIT	VITAL SIGNS MEASUREMENT AND DOCUMENTATION IN HEALTH RECORD	THORACIC MEDICAL ONCOLOGY STAFF	SENIOR/NON SENIOR	OMISSIS	AVERAGE HOURLY RATE	TIME SPENT	10	1.37526	9.45709									9.45709	9.45709
EXIT CANCER VISIT	VITAL SIGNS MEASUREMENT AND DOCUMENTATION IN HEALTH RECORD	THORACIC MEDICAL ONCOLOGY STAFF	SENIOR/NON SENIOR	OMISSIS				0.964318
EXIT CANCER VISIT	VITAL SIGNS MEASUREMENT AND DOCUMENTATION IN HEALTH RECORD	THORACIC MEDICAL ONCOLOGY STAFF	SENIOR/NON SENIOR	OMISSIS				1.0164
EXIT CANCER VISIT	VITAL SIGNS MEASUREMENT AND DOCUMENTATION IN HEALTH RECORD	THORACIC MEDICAL ONCOLOGY TEMPORARY STAFF	SENIOR/NON SENIOR	OMISSIS				0.426859
EXIT CANCER VISIT	VITAL SIGNS EVALUATION AND DOCUMENTATION IN HEALTH RECORD	THORACIC MEDICAL ONCOLOGY STAFF	SENIOR/NON SENIOR	OMISSIS	AVERAGE HOURLY RATE	TIME SPENT	5	1.37526	4.72854									4.72854	4.72854
EXIT CANCER VISIT	VITAL SIGNS EVALUATION AND DOCUMENTATION IN HEALTH RECORD	THORACIC MEDICAL ONCOLOGY STAFF	SENIOR/NON SENIOR	OMISSIS				0.964318
EXIT CANCER VISIT	VITAL SIGNS EVALUATION AND DOCUMENTATION IN HEALTH RECORD	THORACIC MEDICAL ONCOLOGY STAFF	SENIOR/NON SENIOR	OMISSIS				1.0164
EXIT CANCER VISIT	VITAL SIGNS EVALUATION AND DOCUMENTATION IN HEALTH RECORD	THORACIC MEDICAL ONCOLOGY TEMPORARY STAFF	SENIOR/NON SENIOR	OMISSIS				0.426859
EXIT CANCER VISIT	ONCOLOGICAL VISIT, DISCHARGE AND DOCUMENTATION IN HEALTH RECORD	THORACIC MEDICAL ONCOLOGY STAFF	SENIOR/NON SENIOR	OMISSIS	AVERAGE HOURLY RATE	TIME SPENT	10	1.37526	9.45709									9.45709	9.45709
EXIT CANCER VISIT	ONCOLOGICAL VISIT, DISCHARGE AND DOCUMENTATION IN HEALTH RECORD	THORACIC MEDICAL ONCOLOGY STAFF	SENIOR/NON SENIOR	OMISSIS				0.964318
EXIT CANCER VISIT	ONCOLOGICAL VISIT, DISCHARGE AND DOCUMENTATION IN HEALTH RECORD	THORACIC MEDICAL ONCOLOGY STAFF	SENIOR/NON SENIOR	OMISSIS				1.0164
EXIT CANCER VISIT	ONCOLOGICAL VISIT, DISCHARGE AND DOCUMENTATION IN HEALTH RECORD	THORACIC MEDICAL ONCOLOGY TEMPORARY STAFF	SENIOR/NON SENIOR	OMISSIS				0.426859
EXIT CANCER VISIT	DATA ENTRY IN THE SPONSOR SITE	THORACIC MEDICAL ONCOLOGY CONTRACT STAFF	CONTRACT	OMISSIS		TIME SPENT	30	0.341931	10.2579									10.2579	10.2579
EXIT CANCER VISIT	IVRS CALL FOR EXIT PATIENT	THORACIC MEDICAL ONCOLOGY CONTRACT STAFF	CONTRACT	OMISSIS		TIME SPENT	10	0.341931	3.41931									3.41931	3.41931
35-DAY FOLLOW-UP	PLANNING OF DIAGNOSTIC ACTIVITY (TESTS AND MEDICAL EXAMINATIONS)	THORACIC MEDICAL ONCOLOGY TIME SPENTRARY STAFF	NON SENIOR	OMISSIS		TIME SPENT	5	0.426859	2.1343									2.1343	2.1343
35-DAY FOLLOW-UP	CLINICAL TRIAL PATIENT FEEDBACK QUESTIONNAIRE	THORACIC MEDICAL ONCOLOGY CONTRACT STAFF	CONTRACT	OMISSIS		TIME SPENT	30	0.341931	10.2579									10.2579	10.2579
35-DAY FOLLOW-UP	BLOOD SAMPLE AND LABORATORY TESTS	THORACIC MEDICAL ONCOLOGY TIME SPENTRARY STAFF	SENIOR	OMISSIS		TIME SPENT	10	0.426859	4.26859									4.26859	128.908
35-DAY FOLLOW-UP	BLOOD SAMPLE AND LABORATORY TESTS	NURSE CHEMOTHERAPY DH		OMISSIS	INCLUDED IN OVERHEAD SHARE													0
35-DAY FOLLOW-UP	BLOOD SAMPLE AND LABORATORY TESTS	S-GLUCOSIO		90.27.1		TARIFF VALUE	1	1.17						1.17				1.17
35-DAY FOLLOW-UP	BLOOD SAMPLE AND LABORATORY TESTS	S-UREA		90.44.1		TARIFF VALUE	1	1.13						1.13				1.13
35-DAY FOLLOW-UP	BLOOD SAMPLE AND LABORATORY TESTS	S-CREATININA		90.16.3		TARIFF VALUE	1	1.13						1.13				1.13
35-DAY FOLLOW-UP	BLOOD SAMPLE AND LABORATORY TESTS	S-SODIO		90.40.4		TARIFF VALUE	1	1.02						1.02				1.02
35-DAY FOLLOW-UP	BLOOD SAMPLE AND LABORATORY TESTS	S-POTASSIO		90.37.4		TARIFF VALUE	1	1.02						1.02				1.02
35-DAY FOLLOW-UP	BLOOD SAMPLE AND LABORATORY TESTS	S-CLORURO		90.13.3		TARIFF VALUE	1	1.13						1.13				1.13
35-DAY FOLLOW-UP	BLOOD SAMPLE AND LABORATORY TESTS	S-URATO		90.43.5		TARIFF VALUE	1	4.78						4.78				4.78
35-DAY FOLLOW-UP	BLOOD SAMPLE AND LABORATORY TESTS	S-PROTEINE TOTALI		90.38.5		TARIFF VALUE	1	1.13						1.13				1.13
35-DAY FOLLOW-UP	BLOOD SAMPLE AND LABORATORY TESTS	S-GAMMA GT		90.25.5		TARIFF VALUE	1	1.13						1.13				1.13
35-DAY FOLLOW-UP	BLOOD SAMPLE AND LABORATORY TESTS	S-FOSFATASI ALCALINA		90.23.5		TARIFF VALUE	1	1.04						1.04				1.04
35-DAY FOLLOW-UP	BLOOD SAMPLE AND LABORATORY TESTS	S-AST		90.09.2		TARIFF VALUE	1	1.04						1.04				1.04
35-DAY FOLLOW-UP	BLOOD SAMPLE AND LABORATORY TESTS	S-ALT		90.04.5		TARIFF VALUE	1	1						1				1
35-DAY FOLLOW-UP	BLOOD SAMPLE AND LABORATORY TESTS	S-LDH		90.29.2		TARIFF VALUE	1	1.13						1.13				1.13
35-DAY FOLLOW-UP	BLOOD SAMPLE AND LABORATORY TESTS	S-CREATIN CHINASI - CK		90.15.4		TARIFF VALUE	1	1.44						1.44				1.44
35-DAY FOLLOW-UP	BLOOD SAMPLE AND LABORATORY TESTS	S-AMILASI		90.06.4		TARIFF VALUE	1	1.84						1.84				1.84
35-DAY FOLLOW-UP	BLOOD SAMPLE AND LABORATORY TESTS	S-LIPASI		90.30.2		TARIFF VALUE	1	2.58						2.58				2.58
35-DAY FOLLOW-UP	BLOOD SAMPLE AND LABORATORY TESTS	S-BILIRUBINA TOTALE E FRAZIONATA		90.10.5		TARIFF VALUE	1	1.41						1.41				1.41
35-DAY FOLLOW-UP	BLOOD SAMPLE AND LABORATORY TESTS	S-CALCIO TOTALE		90.11.4		TARIFF VALUE	1	1.13						1.13				1.13
35-DAY FOLLOW-UP	BLOOD SAMPLE AND LABORATORY TESTS	S-FOSFATO INORGANICO		90.24.3		TARIFF VALUE	1	1.46						1.46				1.46
35-DAY FOLLOW-UP	BLOOD SAMPLE AND LABORATORY TESTS	S-MAGNESIO		90.32.5		TARIFF VALUE	1	1.55						1.55				1.55
35-DAY FOLLOW-UP	BLOOD SAMPLE AND LABORATORY TESTS	S-FERRO TOTALE		90.22.5		TARIFF VALUE	1	1.14						1.14				1.14
35-DAY FOLLOW-UP	BLOOD SAMPLE AND LABORATORY TESTS	S-TSH		90.42.1		TARIFF VALUE	1	5.46						5.46				5.46
35-DAY FOLLOW-UP	BLOOD SAMPLE AND LABORATORY TESTS	S-FT3		90.43.3		TARIFF VALUE	1	6.4						6.4				6.4
35-DAY FOLLOW-UP	BLOOD SAMPLE AND LABORATORY TESTS	S-FT4		90.42.3		TARIFF VALUE	1	6.36						6.36				6.36
35-DAY FOLLOW-UP	BLOOD SAMPLE AND LABORATORY TESTS	P-TEMPO DI PROTROMBINA / INR		90.75.4		TARIFF VALUE	1	2.85						2.85				2.85
35-DAY FOLLOW-UP	BLOOD SAMPLE AND LABORATORY TESTS	P-APTT		90.76.1		TARIFF VALUE	1	2.85						2.85				2.85
35-DAY FOLLOW-UP	BLOOD SAMPLE AND LABORATORY TESTS	P-FIBRINOGENO		90.65.1		TARIFF VALUE	1	2.67						2.67				2.67
35-DAY FOLLOW-UP	BLOOD SAMPLE AND LABORATORY TESTS	U-ESAME DELLE URINE		90.44.3		TARIFF VALUE	1	2.17						2.17				2.17
35-DAY FOLLOW-UP	BLOOD SAMPLE AND LABORATORY TESTS	SG-EMOCROMO		90.62.2		TARIFF VALUE	1	3.17						3.17				3.17
35-DAY FOLLOW-UP	BLOOD SAMPLE AND LABORATORY TESTS	LABORATORY STAFF (FOR TEST INTERPRETATION)	SENIOR	OMISSIS	AVERAGE HOURLY RATE	TIME SPENT	60	1.40004						62.3093				62.3093
35-DAY FOLLOW-UP	BLOOD SAMPLE AND LABORATORY TESTS	LABORATORY STAFF (FOR TEST INTERPRETATION)	SENIOR	OMISSIS				1.04825
35-DAY FOLLOW-UP	BLOOD SAMPLE AND LABORATORY TESTS	LABORATORY STAFF (FOR TEST INTERPRETATION)	SENIOR	OMISSIS				1.03688
35-DAY FOLLOW-UP	BLOOD SAMPLE AND LABORATORY TESTS	LABORATORY STAFF (FOR TEST INTERPRETATION)	SENIOR	OMISSIS				0.66878
35-DAY FOLLOW-UP	ONCOLOGICAL VISIT AND DOCUMENTATION IN HEALTH RECORD	THORACIC MEDICAL ONCOLOGY STAFF	SENIOR	OMISSIS	AVERAGE HOURLY RATE	TIME SPENT	10	0.964318	9.9036									9.9036	9.9036
35-DAY FOLLOW-UP	ONCOLOGICAL VISIT AND DOCUMENTATION IN HEALTH RECORD	THORACIC MEDICAL ONCOLOGY STAFF	SENIOR	OMISSIS				1.0164
35-DAY FOLLOW-UP	LABORATORY TEST INTERPRETATION AND DOCUMENTATION IN HEALTH RECORD	THORACIC MEDICAL ONCOLOGY STAFF	SENIOR/NON SENIOR	OMISSIS	AVERAGE HOURLY RATE	TIME SPENT	5	1.37526	4.72854									4.72854	4.72854
35-DAY FOLLOW-UP	LABORATORY TEST INTERPRETATION AND DOCUMENTATION IN HEALTH RECORD	THORACIC MEDICAL ONCOLOGY STAFF	SENIOR/NON SENIOR	OMISSIS				0.964318
35-DAY FOLLOW-UP	LABORATORY TEST INTERPRETATION AND DOCUMENTATION IN HEALTH RECORD	THORACIC MEDICAL ONCOLOGY STAFF	SENIOR/NON SENIOR	OMISSIS				1.0164
35-DAY FOLLOW-UP	LABORATORY TEST INTERPRETATION AND DOCUMENTATION IN HEALTH RECORD	THORACIC MEDICAL ONCOLOGY TEMPORARY STAFF	SENIOR/NON SENIOR	OMISSIS				0.426859
35-DAY FOLLOW-UP	VITAL SIGNS MEASUREMENT AND DOCUMENTATION IN HEALTH RECORD	THORACIC MEDICAL ONCOLOGY STAFF	SENIOR/NON SENIOR	OMISSIS	AVERAGE HOURLY RATE	TIME SPENT	10	1.37526	9.45709									9.45709	9.45709
35-DAY FOLLOW-UP	VITAL SIGNS MEASUREMENT AND DOCUMENTATION IN HEALTH RECORD	THORACIC MEDICAL ONCOLOGY STAFF	SENIOR/NON SENIOR	OMISSIS				0.964318
35-DAY FOLLOW-UP	VITAL SIGNS MEASUREMENT AND DOCUMENTATION IN HEALTH RECORD	THORACIC MEDICAL ONCOLOGY STAFF	SENIOR/NON SENIOR	OMISSIS				1.0164
35-DAY FOLLOW-UP	VITAL SIGNS MEASUREMENT AND DOCUMENTATION IN HEALTH RECORD	THORACIC MEDICAL ONCOLOGY TEMPORARY STAFF	SENIOR/NON SENIOR	OMISSIS				0.426859
35-DAY FOLLOW-UP	VITAL SIGNS EVALUATION AND DOCUMENTATION IN HEALTH RECORD	THORACIC MEDICAL ONCOLOGY STAFF	SENIOR/NON SENIOR	OMISSIS	AVERAGE HOURLY RATE	TIME SPENT	5	1.37526	4.72854									4.72854	4.72854
35-DAY FOLLOW-UP	VITAL SIGNS EVALUATION AND DOCUMENTATION IN HEALTH RECORD	THORACIC MEDICAL ONCOLOGY STAFF	SENIOR/NON SENIOR	OMISSIS				0.964318
35-DAY FOLLOW-UP	VITAL SIGNS EVALUATION AND DOCUMENTATION IN HEALTH RECORD	THORACIC MEDICAL ONCOLOGY STAFF	SENIOR/NON SENIOR	OMISSIS				1.0164
35-DAY FOLLOW-UP	VITAL SIGNS EVALUATION AND DOCUMENTATION IN HEALTH RECORD	THORACIC MEDICAL ONCOLOGY TEMPORARY STAFF	SENIOR/NON SENIOR	OMISSIS				0.426859
35-DAY FOLLOW-UP	ONCOLOGICAL VISIT, DISCHARGE AND DOCUMENTATION IN HEALTH RECORD	THORACIC MEDICAL ONCOLOGY STAFF	SENIOR/NON SENIOR	OMISSIS	AVERAGE HOURLY RATE	TIME SPENT	10	1.37526	9.45709									9.45709	9.45709
35-DAY FOLLOW-UP	ONCOLOGICAL VISIT, DISCHARGE AND DOCUMENTATION IN HEALTH RECORD	THORACIC MEDICAL ONCOLOGY STAFF	SENIOR/NON SENIOR	OMISSIS				0.964318
35-DAY FOLLOW-UP	ONCOLOGICAL VISIT, DISCHARGE AND DOCUMENTATION IN HEALTH RECORD	THORACIC MEDICAL ONCOLOGY STAFF	SENIOR/NON SENIOR	OMISSIS				1.0164
35-DAY FOLLOW-UP	ONCOLOGICAL VISIT, DISCHARGE AND DOCUMENTATION IN HEALTH RECORD	THORACIC MEDICAL ONCOLOGY TEMPORARY STAFF	SENIOR/NON SENIOR	OMISSIS				0.426859
35-DAY FOLLOW-UP	DATA ENTRY IN THE SPONSOR SITE	THORACIC MEDICAL ONCOLOGY CONTRACT STAFF	CONTRACT	OMISSIS		TIME SPENT	30	0.341931	10.2579									10.2579	10.2579
90-DAY FOLLOW-UP	PLANNING OF DIAGNOSTIC ACTIVITY (TESTS AND MEDICAL EXAMINATIONS)	THORACIC MEDICAL ONCOLOGY TIME SPENTRARY STAFF	NON SENIOR	OMISSIS		TIME SPENT	5	0.426859	2.1343									2.1343	2.1343
90-DAY FOLLOW-UP	CLINICAL TRIAL PATIENT FEEDBACK QUESTIONNAIRE	THORACIC MEDICAL ONCOLOGY CONTRACT STAFF	CONTRACT	OMISSIS		TIME SPENT	30	0.341931	10.2579									10.2579	10.2579
90-DAY FOLLOW-UP	BLOOD SAMPLE AND LABORATORY TESTS	THORACIC MEDICAL ONCOLOGY TIME SPENTRARY STAFF	SENIOR	OMISSIS		TIME SPENT	10	0.426859	4.26859									4.26859	128.908
90-DAY FOLLOW-UP	BLOOD SAMPLE AND LABORATORY TESTS	NURSE CHEMOTHERAPY DH		OMISSIS	INCLUDED IN OVERHEAD SHARE													0
90-DAY FOLLOW-UP	BLOOD SAMPLE AND LABORATORY TESTS	S-GLUCOSIO		90.27.1		TARIFF VALUE	1	1.17						1.17				1.17
90-DAY FOLLOW-UP	BLOOD SAMPLE AND LABORATORY TESTS	S-UREA		90.44.1		TARIFF VALUE	1	1.13						1.13				1.13
90-DAY FOLLOW-UP	BLOOD SAMPLE AND LABORATORY TESTS	S-CREATININA		90.16.3		TARIFF VALUE	1	1.13						1.13				1.13
90-DAY FOLLOW-UP	BLOOD SAMPLE AND LABORATORY TESTS	S-SODIO		90.40.4		TARIFF VALUE	1	1.02						1.02				1.02
90-DAY FOLLOW-UP	BLOOD SAMPLE AND LABORATORY TESTS	S-POTASSIO		90.37.4		TARIFF VALUE	1	1.02						1.02				1.02
90-DAY FOLLOW-UP	BLOOD SAMPLE AND LABORATORY TESTS	S-CLORURO		90.13.3		TARIFF VALUE	1	1.13						1.13				1.13
90-DAY FOLLOW-UP	BLOOD SAMPLE AND LABORATORY TESTS	S-URATO		90.43.5		TARIFF VALUE	1	4.78						4.78				4.78
90-DAY FOLLOW-UP	BLOOD SAMPLE AND LABORATORY TESTS	S-PROTEINE TOTALI		90.38.5		TARIFF VALUE	1	1.13						1.13				1.13
90-DAY FOLLOW-UP	BLOOD SAMPLE AND LABORATORY TESTS	S-GAMMA GT		90.25.5		TARIFF VALUE	1	1.13						1.13				1.13
90-DAY FOLLOW-UP	BLOOD SAMPLE AND LABORATORY TESTS	S-FOSFATASI ALCALINA		90.23.5		TARIFF VALUE	1	1.04						1.04				1.04
90-DAY FOLLOW-UP	BLOOD SAMPLE AND LABORATORY TESTS	S-AST		90.09.2		TARIFF VALUE	1	1.04						1.04				1.04
90-DAY FOLLOW-UP	BLOOD SAMPLE AND LABORATORY TESTS	S-ALT		90.04.5		TARIFF VALUE	1	1						1				1
90-DAY FOLLOW-UP	BLOOD SAMPLE AND LABORATORY TESTS	S-LDH		90.29.2		TARIFF VALUE	1	1.13						1.13				1.13
90-DAY FOLLOW-UP	BLOOD SAMPLE AND LABORATORY TESTS	S-CREATIN CHINASI - CK		90.15.4		TARIFF VALUE	1	1.44						1.44				1.44
90-DAY FOLLOW-UP	BLOOD SAMPLE AND LABORATORY TESTS	S-AMILASI		90.06.4		TARIFF VALUE	1	1.84						1.84				1.84
90-DAY FOLLOW-UP	BLOOD SAMPLE AND LABORATORY TESTS	S-LIPASI		90.30.2		TARIFF VALUE	1	2.58						2.58				2.58
90-DAY FOLLOW-UP	BLOOD SAMPLE AND LABORATORY TESTS	S-BILIRUBINA TOTALE E FRAZIONATA		90.10.5		TARIFF VALUE	1	1.41						1.41				1.41
90-DAY FOLLOW-UP	BLOOD SAMPLE AND LABORATORY TESTS	S-CALCIO TOTALE		90.11.4		TARIFF VALUE	1	1.13						1.13				1.13
90-DAY FOLLOW-UP	BLOOD SAMPLE AND LABORATORY TESTS	S-FOSFATO INORGANICO		90.24.3		TARIFF VALUE	1	1.46						1.46				1.46
90-DAY FOLLOW-UP	BLOOD SAMPLE AND LABORATORY TESTS	S-MAGNESIO		90.32.5		TARIFF VALUE	1	1.55						1.55				1.55
90-DAY FOLLOW-UP	BLOOD SAMPLE AND LABORATORY TESTS	S-FERRO TOTALE		90.22.5		TARIFF VALUE	1	1.14						1.14				1.14
90-DAY FOLLOW-UP	BLOOD SAMPLE AND LABORATORY TESTS	S-TSH		90.42.1		TARIFF VALUE	1	5.46						5.46				5.46
90-DAY FOLLOW-UP	BLOOD SAMPLE AND LABORATORY TESTS	S-FT3		90.43.3		TARIFF VALUE	1	6.4						6.4				6.4
90-DAY FOLLOW-UP	BLOOD SAMPLE AND LABORATORY TESTS	S-FT4		90.42.3		TARIFF VALUE	1	6.36						6.36				6.36
90-DAY FOLLOW-UP	BLOOD SAMPLE AND LABORATORY TESTS	P-TEMPO DI PROTROMBINA / INR		90.75.4		TARIFF VALUE	1	2.85						2.85				2.85
90-DAY FOLLOW-UP	BLOOD SAMPLE AND LABORATORY TESTS	P-APTT		90.76.1		TARIFF VALUE	1	2.85						2.85				2.85
90-DAY FOLLOW-UP	BLOOD SAMPLE AND LABORATORY TESTS	P-FIBRINOGENO		90.65.1		TARIFF VALUE	1	2.67						2.67				2.67
90-DAY FOLLOW-UP	BLOOD SAMPLE AND LABORATORY TESTS	U-ESAME DELLE URINE		90.44.3		TARIFF VALUE	1	2.17						2.17				2.17
90-DAY FOLLOW-UP	BLOOD SAMPLE AND LABORATORY TESTS	SG-EMOCROMO		90.62.2		TARIFF VALUE	1	3.17						3.17				3.17
90-DAY FOLLOW-UP	BLOOD SAMPLE AND LABORATORY TESTS	LABORATORY STAFF (FOR TEST INTERPRETATION)	SENIOR	OMISSIS	AVERAGE HOURLY RATE	TIME SPENT	60	1.40004						62.3093				62.3093
90-DAY FOLLOW-UP	BLOOD SAMPLE AND LABORATORY TESTS	LABORATORY STAFF (FOR TEST INTERPRETATION)	SENIOR	OMISSIS				1.04825
90-DAY FOLLOW-UP	BLOOD SAMPLE AND LABORATORY TESTS	LABORATORY STAFF (FOR TEST INTERPRETATION)	SENIOR	OMISSIS				1.03688
90-DAY FOLLOW-UP	BLOOD SAMPLE AND LABORATORY TESTS	LABORATORY STAFF (FOR TEST INTERPRETATION)	SENIOR	OMISSIS				0.66878
90-DAY FOLLOW-UP	ONCOLOGICAL VISIT AND DOCUMENTATION IN HEALTH RECORD	THORACIC MEDICAL ONCOLOGY STAFF	SENIOR	OMISSIS	AVERAGE HOURLY RATE	TIME SPENT	10	0.964318	9.9036									9.9036	9.9036
90-DAY FOLLOW-UP	ONCOLOGICAL VISIT AND DOCUMENTATION IN HEALTH RECORD	THORACIC MEDICAL ONCOLOGY STAFF	SENIOR	OMISSIS				1.0164
90-DAY FOLLOW-UP	LABORATORY TEST INTERPRETATION AND DOCUMENTATION IN HEALTH RECORD	THORACIC MEDICAL ONCOLOGY STAFF	SENIOR/NON SENIOR	OMISSIS	AVERAGE HOURLY RATE	TIME SPENT	5	1.37526	4.72854									4.72854	4.72854
90-DAY FOLLOW-UP	LABORATORY TEST INTERPRETATION AND DOCUMENTATION IN HEALTH RECORD	THORACIC MEDICAL ONCOLOGY STAFF	SENIOR/NON SENIOR	OMISSIS				0.964318
90-DAY FOLLOW-UP	LABORATORY TEST INTERPRETATION AND DOCUMENTATION IN HEALTH RECORD	THORACIC MEDICAL ONCOLOGY STAFF	SENIOR/NON SENIOR	OMISSIS				1.0164
90-DAY FOLLOW-UP	LABORATORY TEST INTERPRETATION AND DOCUMENTATION IN HEALTH RECORD	THORACIC MEDICAL ONCOLOGY TEMPORARY STAFF	SENIOR/NON SENIOR	OMISSIS				0.426859
90-DAY FOLLOW-UP	VITAL SIGNS MEASUREMENT AND DOCUMENTATION IN HEALTH RECORD	THORACIC MEDICAL ONCOLOGY STAFF	SENIOR/NON SENIOR	OMISSIS	AVERAGE HOURLY RATE	TIME SPENT	10	1.37526	9.45709									9.45709	9.45709
90-DAY FOLLOW-UP	VITAL SIGNS MEASUREMENT AND DOCUMENTATION IN HEALTH RECORD	THORACIC MEDICAL ONCOLOGY STAFF	SENIOR/NON SENIOR	OMISSIS				0.964318
90-DAY FOLLOW-UP	VITAL SIGNS MEASUREMENT AND DOCUMENTATION IN HEALTH RECORD	THORACIC MEDICAL ONCOLOGY STAFF	SENIOR/NON SENIOR	OMISSIS				1.0164
90-DAY FOLLOW-UP	VITAL SIGNS MEASUREMENT AND DOCUMENTATION IN HEALTH RECORD	THORACIC MEDICAL ONCOLOGY TEMPORARY STAFF	SENIOR/NON SENIOR	OMISSIS				0.426859
90-DAY FOLLOW-UP	VITAL SIGNS EVALUATION AND DOCUMENTATION IN HEALTH RECORD	THORACIC MEDICAL ONCOLOGY STAFF	SENIOR/NON SENIOR	OMISSIS	AVERAGE HOURLY RATE	TIME SPENT	5	1.37526	4.72854									4.72854	4.72854
90-DAY FOLLOW-UP	VITAL SIGNS EVALUATION AND DOCUMENTATION IN HEALTH RECORD	THORACIC MEDICAL ONCOLOGY STAFF	SENIOR/NON SENIOR	OMISSIS				0.964318
90-DAY FOLLOW-UP	VITAL SIGNS EVALUATION AND DOCUMENTATION IN HEALTH RECORD	THORACIC MEDICAL ONCOLOGY STAFF	SENIOR/NON SENIOR	OMISSIS				1.0164
90-DAY FOLLOW-UP	VITAL SIGNS EVALUATION AND DOCUMENTATION IN HEALTH RECORD	THORACIC MEDICAL ONCOLOGY TEMPORARY STAFF	SENIOR/NON SENIOR	OMISSIS				0.426859
90-DAY FOLLOW-UP	ONCOLOGICAL VISIT, DISCHARGE AND DOCUMENTATION IN HEALTH RECORD	THORACIC MEDICAL ONCOLOGY STAFF	SENIOR/NON SENIOR	OMISSIS	AVERAGE HOURLY RATE	TIME SPENT	10	1.37526	9.45709									9.45709	9.45709
90-DAY FOLLOW-UP	ONCOLOGICAL VISIT, DISCHARGE AND DOCUMENTATION IN HEALTH RECORD	THORACIC MEDICAL ONCOLOGY STAFF	SENIOR/NON SENIOR	OMISSIS				0.964318
90-DAY FOLLOW-UP	ONCOLOGICAL VISIT, DISCHARGE AND DOCUMENTATION IN HEALTH RECORD	THORACIC MEDICAL ONCOLOGY STAFF	SENIOR/NON SENIOR	OMISSIS				1.0164
90-DAY FOLLOW-UP	ONCOLOGICAL VISIT, DISCHARGE AND DOCUMENTATION IN HEALTH RECORD	THORACIC MEDICAL ONCOLOGY TEMPORARY STAFF	SENIOR/NON SENIOR	OMISSIS				0.426859
90-DAY FOLLOW-UP	DATA ENTRY IN THE SPONSOR SITE	THORACIC MEDICAL ONCOLOGY CONTRACT STAFF	CONTRACT	OMISSIS		TIME SPENT	30	0.341931	10.2579									10.2579	10.2579
1st SURVIVAL FOLLOW-UP	PLANNING OF DIAGNOSTIC ACTIVITY (TESTS AND MEDICAL EXAMINATIONS)	THORACIC MEDICAL ONCOLOGY TIME SPENTRARY STAFF	NON SENIOR	OMISSIS		TIME SPENT	5	0.426859	2.1343									2.1343	2.1343
1st SURVIVAL FOLLOW-UP	CLINICAL TRIAL PATIENT FEEDBACK QUESTIONNAIRE	THORACIC MEDICAL ONCOLOGY CONTRACT STAFF	CONTRACT	OMISSIS		TIME SPENT	30	0.341931	10.2579									10.2579	10.2579
1st SURVIVAL FOLLOW-UP	ONCOLOGICAL VISIT AND DOCUMENTATION IN HEALTH RECORD	THORACIC MEDICAL ONCOLOGY STAFF	SENIOR	OMISSIS	AVERAGE HOURLY RATE	TIME SPENT	10	0.964318	9.9036									9.9036	9.9036
1st SURVIVAL FOLLOW-UP	ONCOLOGICAL VISIT AND DOCUMENTATION IN HEALTH RECORD	THORACIC MEDICAL ONCOLOGY STAFF	SENIOR	OMISSIS				1.0164
1st SURVIVAL FOLLOW-UP	VITAL SIGNS MEASUREMENT AND DOCUMENTATION IN HEALTH RECORD	THORACIC MEDICAL ONCOLOGY STAFF	SENIOR/NON SENIOR	OMISSIS	AVERAGE HOURLY RATE	TIME SPENT	10	1.37526	9.45709									9.45709	9.45709
1st SURVIVAL FOLLOW-UP	VITAL SIGNS MEASUREMENT AND DOCUMENTATION IN HEALTH RECORD	THORACIC MEDICAL ONCOLOGY STAFF	SENIOR/NON SENIOR	OMISSIS				0.964318
1st SURVIVAL FOLLOW-UP	VITAL SIGNS MEASUREMENT AND DOCUMENTATION IN HEALTH RECORD	THORACIC MEDICAL ONCOLOGY STAFF	SENIOR/NON SENIOR	OMISSIS				1.0164
1st SURVIVAL FOLLOW-UP	VITAL SIGNS MEASUREMENT AND DOCUMENTATION IN HEALTH RECORD	THORACIC MEDICAL ONCOLOGY TEMPORARY STAFF	SENIOR/NON SENIOR	OMISSIS				0.426859
1st SURVIVAL FOLLOW-UP	VITAL SIGNS EVALUATION AND DOCUMENTATION IN HEALTH RECORD	THORACIC MEDICAL ONCOLOGY STAFF	SENIOR/NON SENIOR	OMISSIS	AVERAGE HOURLY RATE	TIME SPENT	5	1.37526	4.72854									4.72854	4.72854
1st SURVIVAL FOLLOW-UP	VITAL SIGNS EVALUATION AND DOCUMENTATION IN HEALTH RECORD	THORACIC MEDICAL ONCOLOGY STAFF	SENIOR/NON SENIOR	OMISSIS				0.964318
1st SURVIVAL FOLLOW-UP	VITAL SIGNS EVALUATION AND DOCUMENTATION IN HEALTH RECORD	THORACIC MEDICAL ONCOLOGY STAFF	SENIOR/NON SENIOR	OMISSIS				1.0164
1st SURVIVAL FOLLOW-UP	VITAL SIGNS EVALUATION AND DOCUMENTATION IN HEALTH RECORD	THORACIC MEDICAL ONCOLOGY TEMPORARY STAFF	SENIOR/NON SENIOR	OMISSIS				0.426859
1st SURVIVAL FOLLOW-UP	ONCOLOGICAL VISIT, DISCHARGE AND DOCUMENTATION IN HEALTH RECORD	THORACIC MEDICAL ONCOLOGY STAFF	SENIOR/NON SENIOR	OMISSIS	AVERAGE HOURLY RATE	TIME SPENT	10	1.37526	9.45709									9.45709	9.45709
1st SURVIVAL FOLLOW-UP	ONCOLOGICAL VISIT, DISCHARGE AND DOCUMENTATION IN HEALTH RECORD	THORACIC MEDICAL ONCOLOGY STAFF	SENIOR/NON SENIOR	OMISSIS				0.964318
1st SURVIVAL FOLLOW-UP	ONCOLOGICAL VISIT, DISCHARGE AND DOCUMENTATION IN HEALTH RECORD	THORACIC MEDICAL ONCOLOGY STAFF	SENIOR/NON SENIOR	OMISSIS				1.0164
1st SURVIVAL FOLLOW-UP	ONCOLOGICAL VISIT, DISCHARGE AND DOCUMENTATION IN HEALTH RECORD	THORACIC MEDICAL ONCOLOGY TEMPORARY STAFF	SENIOR/NON SENIOR	OMISSIS				0.426859
1st SURVIVAL FOLLOW-UP	DATA ENTRY IN THE SPONSOR SITE	THORACIC MEDICAL ONCOLOGY CONTRACT STAFF	CONTRACT	OMISSIS		TIME SPENT	30	0.341931	10.2579									10.2579	10.2579
2st SURVIVAL FOLLOW-UP	PLANNING OF DIAGNOSTIC ACTIVITY (TESTS AND MEDICAL EXAMINATIONS)	THORACIC MEDICAL ONCOLOGY TIME SPENTRARY STAFF	NON SENIOR	OMISSIS		TIME SPENT	5	0.426859	2.1343									2.1343	2.1343
2st SURVIVAL FOLLOW-UP	CLINICAL TRIAL PATIENT FEEDBACK QUESTIONNAIRE	THORACIC MEDICAL ONCOLOGY CONTRACT STAFF	CONTRACT	OMISSIS		TIME SPENT	30	0.341931	10.2579									10.2579	10.2579
2st SURVIVAL FOLLOW-UP	ONCOLOGICAL VISIT AND DOCUMENTATION IN HEALTH RECORD	THORACIC MEDICAL ONCOLOGY STAFF	SENIOR	OMISSIS	AVERAGE HOURLY RATE	TIME SPENT	10	0.964318	9.9036									9.9036	9.9036
2st SURVIVAL FOLLOW-UP	ONCOLOGICAL VISIT AND DOCUMENTATION IN HEALTH RECORD	THORACIC MEDICAL ONCOLOGY STAFF	SENIOR	OMISSIS				1.0164
2st SURVIVAL FOLLOW-UP	VITAL SIGNS MEASUREMENT AND DOCUMENTATION IN HEALTH RECORD	THORACIC MEDICAL ONCOLOGY STAFF	SENIOR/NON SENIOR	OMISSIS	AVERAGE HOURLY RATE	TIME SPENT	10	1.37526	9.45709									9.45709	9.45709
2st SURVIVAL FOLLOW-UP	VITAL SIGNS MEASUREMENT AND DOCUMENTATION IN HEALTH RECORD	THORACIC MEDICAL ONCOLOGY STAFF	SENIOR/NON SENIOR	OMISSIS				0.964318
2st SURVIVAL FOLLOW-UP	VITAL SIGNS MEASUREMENT AND DOCUMENTATION IN HEALTH RECORD	THORACIC MEDICAL ONCOLOGY STAFF	SENIOR/NON SENIOR	OMISSIS				1.0164
2st SURVIVAL FOLLOW-UP	VITAL SIGNS MEASUREMENT AND DOCUMENTATION IN HEALTH RECORD	THORACIC MEDICAL ONCOLOGY TEMPORARY STAFF	SENIOR/NON SENIOR	OMISSIS				0.426859
2st SURVIVAL FOLLOW-UP	VITAL SIGNS EVALUATION AND DOCUMENTATION IN HEALTH RECORD	THORACIC MEDICAL ONCOLOGY STAFF	SENIOR/NON SENIOR	OMISSIS	AVERAGE HOURLY RATE	TIME SPENT	5	1.37526	4.72854									4.72854	4.72854
2st SURVIVAL FOLLOW-UP	VITAL SIGNS EVALUATION AND DOCUMENTATION IN HEALTH RECORD	THORACIC MEDICAL ONCOLOGY STAFF	SENIOR/NON SENIOR	OMISSIS				0.964318
2st SURVIVAL FOLLOW-UP	VITAL SIGNS EVALUATION AND DOCUMENTATION IN HEALTH RECORD	THORACIC MEDICAL ONCOLOGY STAFF	SENIOR/NON SENIOR	OMISSIS				1.0164
2st SURVIVAL FOLLOW-UP	VITAL SIGNS EVALUATION AND DOCUMENTATION IN HEALTH RECORD	THORACIC MEDICAL ONCOLOGY TEMPORARY STAFF	SENIOR/NON SENIOR	OMISSIS				0.426859
2st SURVIVAL FOLLOW-UP	ONCOLOGICAL VISIT, DISCHARGE AND DOCUMENTATION IN HEALTH RECORD	THORACIC MEDICAL ONCOLOGY STAFF	SENIOR/NON SENIOR	OMISSIS	AVERAGE HOURLY RATE	TIME SPENT	10	1.37526	9.45709									9.45709	9.45709
2st SURVIVAL FOLLOW-UP	ONCOLOGICAL VISIT, DISCHARGE AND DOCUMENTATION IN HEALTH RECORD	THORACIC MEDICAL ONCOLOGY STAFF	SENIOR/NON SENIOR	OMISSIS				0.964318
2st SURVIVAL FOLLOW-UP	ONCOLOGICAL VISIT, DISCHARGE AND DOCUMENTATION IN HEALTH RECORD	THORACIC MEDICAL ONCOLOGY STAFF	SENIOR/NON SENIOR	OMISSIS				1.0164
2st SURVIVAL FOLLOW-UP	ONCOLOGICAL VISIT, DISCHARGE AND DOCUMENTATION IN HEALTH RECORD	THORACIC MEDICAL ONCOLOGY TEMPORARY STAFF	SENIOR/NON SENIOR	OMISSIS				0.426859
2st SURVIVAL FOLLOW-UP	DATA ENTRY IN THE SPONSOR SITE	THORACIC MEDICAL ONCOLOGY CONTRACT STAFF	CONTRACT	OMISSIS		TIME SPENT	30	0.341931	10.2579									10.2579	10.2579
ADMINISTRATIVE ACTIVITY	INVOICING FOR TRIAL PAYMENTS	STUDY COORDINATOR	CONTRACT	OMISSIS		TIME SPENT	10	0.212963	2.12963									2.12963	2.12963
ADMINISTRATIVE ACTIVITY	ADMINISTRATIVE ACTIVITY				INCLUDED IN OVERHEAD SHARE
AUDIT	NOT PROVIDED BY THE STUDY
AUDIT
AUDIT
AUDIT
AUDIT
AUDIT
AUDIT

## Sheet: EAL Matrix
ACTIVITY POOL	THORACIC MEDICAL ONCOLOGY	RADIODIAGNOSTIC SERVICE 1	RADIODIAGNOSTIC SERVICE 2	NUCLEAR MEDICINE	PHARMACY SERVICE	CLINICAL LABORATORY SERVICE	PATHOLOGICAL ANATOMY	CARDIOLOGY WARD	MOLECULAR BIOLOGY	ACTIVITY COST POOL
Etichette di riga	Somma di TORACO POLMONARE	Somma di RADIODIAGNOSTICA DEGENZE	Somma di RADIODIAGNOSTICA DAY HOSPITAL	Somma di MEDICINA NUCLEARE	Somma di FARMACIA	Somma di MEDICINA DI LABORATORIO	Somma di ANATOMIA PATOLOGICA	Somma di CARDIOLOGIA	Somma di BIOLOGIA MOLECOLARE	Somma di TOTALE
PRE STUDY SITE VISITS	419.446	288.166	0		89.5143	322.223	57.8591	158.04		1335.25
ENROLLMENT	106.47									106.47
SCREENING	95.6027	548.913				124.639	57.8591	53.7559		880.77
RANDOMIZATION	5.12897									5.12897
CYCLE 1	66.9033				84.1993	124.639				275.742
CYCLE 2	66.9033				84.1993	124.639				275.742
CYCLE 3	66.9033				84.1993	124.639				275.742
1st RESTAGING	25.2444	548.913								574.158
CYCLE 4	66.9033				84.1993	124.639				275.742
CYCLE 5	66.9033				84.1993	124.639				275.742
CYCLE 6	66.9033				84.1993	124.639				275.742
2st RESTAGING	25.2444	548.913								574.158
CYCLE 7	66.9033				84.1993	124.639				275.742
CYCLE 8	66.9033				84.1993	124.639				275.742
CYCLE 9	66.9033				84.1993	124.639				275.742
3st RESTAGING	25.2444	548.913								574.158
CYCLE 10	66.9033				84.1993	124.639				275.742
CYCLE 11	66.9033				84.1993	124.639				275.742
CYCLE 12	66.9033				84.1993	124.639				275.742
4st RESTAGING	25.2444	548.913								574.158
1st TRIAL MONITORING	149.103									149.103
EXIT CANCER VISIT	68.6129					124.639				193.252
35-DAY FOLLOW-UP	65.1936					124.639				189.833
90-DAY FOLLOW-UP	65.1936					124.639				189.833
1st SURVIVAL FOLLOW-UP	56.1965									56.1965
2st SURVIVAL FOLLOW-UP	56.1965									56.1965
ADMINISTRATIVE ACTIVITY	2.12963									2.12963
AUDIT
ESTIMATED TOTAL ACTIVITY COST POLL	1993.09	3032.73	0		1099.91	2316.45	115.718	211.796		8769.69
ESTIMATED TOTAL ACTIVITY COST POLL	1993.09	3032.73	0	0	1099.91	2316.45	115.718	211.796	0	8769.69
INCIDENCE % ON TOTAL ACTIVITY COST POOL	0.22727	0.34582	0	0	0.125421	0.264143	0.0131952	0.0241509	0	1
TARIFF VALUE OF DIAGNOSTIC TESTS		2491.65				997.28		32.28		3521.21
INCIDENCE % ON TOTAL ACTIVITY COST POOL		0.284121				0.113719		0.00368086		0.40152
STAFF COST	1993.09	541.082			1099.91	1319.17	115.718	179.516		5248.48
INCIDENCE % ON TOTAL ACTIVITY COST POOL	0.22727	0.0616991			0.125421	0.150424	0.0131952	0.0204701		0.59848
OVERHEAD COSTS (20% ESTIMATED TOTAL ACTIVITY COST POLL)	1753.94
ESTIMATED TOTAL COST FOR PATIENT	10523.6

## Sheet: Activities' Cost
ACTIVITY POOL	ACTIVITY COST POOL	THORACIC MEDICAL ONCOLOGY	RADIODIAGNOSTIC SERVICE 1	RADIODIAGNOSTIC SERVICE 2	NUCLEAR MEDICINE	PHARMACY SERVICE	CLINICAL LABORATORY SERVICE	PATHOLOGICAL ANATOMY	CARDIOLOGY WARD	MOLECULAR BIOLOGY
	Valori
Etichette di riga	Somma di TOTALE	Somma di TORACO POLMONARE	Somma di RADIODIAGNOSTICA DEGENZE	Somma di RADIODIAGNOSTICA DAY HOSPITAL	Somma di MEDICINA NUCLEARE	Somma di FARMACIA	Somma di MEDICINA DI LABORATORIO	Somma di ANATOMIA PATOLOGICA	Somma di CARDIOLOGIA	Somma di BIOLOGIA MOLECOLARE
PRE STUDY	1335.25	419.446	288.166	0		89.5143	322.223	57.8591	158.04
REVIEW THE ADEQUACY OF THE SITE	82.5154	82.5154
SITE INITIATION VISIT-CARDIOLOGY WARD VISIT	164.429	6.38889							158.04
SITE INITIATION VISIT-LABORATORY SERVICE VISIT	328.612	6.38889					322.223
SITE INITIATION VISIT-PATHOLOGICAL ANATOMY VISIT	70.6369	12.7778						57.8591
SITE INITIATION VISIT-PHARMACY SERVICE VISIT	102.292	12.7778				89.5143
SITE INITIATION VISIT-PROPOSAL AND SIGN OF STUDY PROTOCOL	285.819	285.819
SITE INITIATION VISIT-RADIODIAGNOSTIC 1 SERVICE VISIT	300.943	12.7778	288.166
SITE INITIATION VISIT-RADIODIAGNOSTIC 2 SERVICE VISIT	0	0		0
SCREENING	880.77	95.6027	548.913				124.639	57.8591	53.7559
BLOOD SAMPLE AND LABORATORY TESTS	128.908	4.26859					124.639
CARDIOLOGIC TEST INTERPRETATION AND DOCUMENTAZION IN HEALTH RECORD	4.72854	4.72854
CARDIOLOGICAL VISIT AND ELECTROCARDIOGRAM	53.7559								53.7559
COMMUNICATION TO THE PATIENT OF THE TESTS DATE	2.1343	2.1343
DATA ENTRY IN THE SPONSOR SITE	20.5159	20.5159
EXTERNAL TEST INTERPRETATION
ISTOLOGICAL EXAM	57.8591							57.8591
LABORATORY TEST INTERPRETATION AND DOCUMENTATION IN HEALTH RECORD	9.45709	9.45709
ONCOLOGICAL VISIT AND DOCUMENTATION IN HEALTH RECORD	14.8554	14.8554
OTHER EXAMS (EVENTUALLY PROVIDED BY THE PROTOCOL)
OTHERS TEST INTERPRETATION AND DOCUMENTATION IN HEALTH RECORD
PATIENT ASSESSMENT	4.72854	4.72854
PLANNING OF DIAGNOSTIC ACTIVITY (TESTS AND MEDICAL EXAMINATIONS)	12.8058	12.8058
RADIOLOGIC TEST INTERPRETATION AND DOCUMENTAZION IN HEALTH RECORD	4.72854	4.72854
RADIOLOGICAL EXAMINATION	548.913		548.913
SHIPPING ISTOLOGICAL SAMPLES TO THE SPONSOR	3.19444	3.19444
VITAL SIGNS EVALUATION AND DOCUMENTATION IN HEALTH RECORD	4.72854	4.72854
VITAL SIGNS MEASUREMENT AND DOCUMENTATION IN HEALTH RECORD	9.45709	9.45709
AUDIT
NOT PROVIDED BY THE STUDY
(vuoto)
(vuoto)
(vuoto)
ENROLLMENT	106.47	106.47
IVRS CALL	6.40289	6.40289
MEDICAL RECORD SET-UP	28.9295	28.9295
PATIENT IDENTIFICATION	54.0635	54.0635
PATIENT TELEPHONE CALL	4.26859	4.26859
SIGNATURE INFORMED CONSENT	12.8058	12.8058
RANDOMIZATION	5.12897	5.12897
IVRS CALL	5.12897	5.12897
CYCLE 1	275.742	66.9033				84.1993	124.639
BLOOD SAMPLE AND LABORATORY TESTS	128.908	4.26859					124.639
CLINICAL TRIAL PATIENT FEEDBACK QUESTIONNAIRE	10.2579	10.2579
DATA ENTRY IN THE SPONSOR SITE	10.2579	10.2579
DRUG ADMINISTRATION	0
DRUG RECEPTION AND IVRS CALL	1.70966	1.70966
EXPERIMENTAL DRUG PREPARATION	57.9244					57.9244
EXTERNAL TEST INTERPRETATION	2.1343	2.1343
LABORATORY TEST INTERPRETATION AND DOCUMENTATION IN HEALTH RECORD	4.72854	4.72854
ONCOLOGICAL VISIT AND DOCUMENTATION IN HEALTH RECORD	9.9036	9.9036
ONCOLOGICAL VISIT, DISCHARGE AND DOCUMENTATION IN HEALTH RECORD	9.45709	9.45709
RECEIVING, MANAGEMENT AND SENDING EXPERIMENTAL DRUG	26.2749					26.2749
VITAL SIGNS EVALUATION AND DOCUMENTATION IN HEALTH RECORD	4.72854	4.72854
VITAL SIGNS MEASUREMENT AND DOCUMENTATION IN HEALTH RECORD	9.45709	9.45709
CYCLE 2	275.742	66.9033				84.1993	124.639
BLOOD SAMPLE AND LABORATORY TESTS	128.908	4.26859					124.639
CLINICAL TRIAL PATIENT FEEDBACK QUESTIONNAIRE	10.2579	10.2579
DATA ENTRY IN THE SPONSOR SITE	10.2579	10.2579
DRUG ADMINISTRATION	0
DRUG RECEPTION AND IVRS CALL	1.70966	1.70966
EXPERIMENTAL DRUG PREPARATION	57.9244					57.9244
LABORATORY TEST INTERPRETATION AND DOCUMENTATION IN HEALTH RECORD	4.72854	4.72854
ONCOLOGICAL VISIT AND DOCUMENTATION IN HEALTH RECORD	9.9036	9.9036
ONCOLOGICAL VISIT, DISCHARGE AND DOCUMENTATION IN HEALTH RECORD	9.45709	9.45709
RECEIVING, MANAGEMENT AND SENDING EXPERIMENTAL DRUG	26.2749					26.2749
THERAPY DAY ORGANIZATION AND PATIENT COMMUNICATION	2.1343	2.1343
VITAL SIGNS EVALUATION AND DOCUMENTATION IN HEALTH RECORD	4.72854	4.72854
VITAL SIGNS MEASUREMENT AND DOCUMENTATION IN HEALTH RECORD	9.45709	9.45709
CYCLE 3	275.742	66.9033				84.1993	124.639
BLOOD SAMPLE AND LABORATORY TESTS	128.908	4.26859					124.639
CLINICAL TRIAL PATIENT FEEDBACK QUESTIONNAIRE	10.2579	10.2579
DATA ENTRY IN THE SPONSOR SITE	10.2579	10.2579
DRUG ADMINISTRATION	0
DRUG RECEPTION AND IVRS CALL	1.70966	1.70966
EXPERIMENTAL DRUG PREPARATION	57.9244					57.9244
LABORATORY TEST INTERPRETATION AND DOCUMENTATION IN HEALTH RECORD	4.72854	4.72854
ONCOLOGICAL VISIT AND DOCUMENTATION IN HEALTH RECORD	9.9036	9.9036
ONCOLOGICAL VISIT, DISCHARGE AND DOCUMENTATION IN HEALTH RECORD	9.45709	9.45709
RECEIVING, MANAGEMENT AND SENDING EXPERIMENTAL DRUG	26.2749					26.2749
THERAPY DAY ORGANIZATION AND PATIENT COMMUNICATION	2.1343	2.1343
VITAL SIGNS EVALUATION AND DOCUMENTATION IN HEALTH RECORD	4.72854	4.72854
VITAL SIGNS MEASUREMENT AND DOCUMENTATION IN HEALTH RECORD	9.45709	9.45709
1st RESTAGING	574.158	25.2444	548.913
DATA ENTRY IN THE SPONSOR SITE	15.3869	15.3869
PLANNING OF DIAGNOSTIC ACTIVITY (TESTS AND MEDICAL EXAMINATIONS)	5.12897	5.12897
RADIOLOGIC TEST INTERPRETATION AND DOCUMENTAZION IN HEALTH RECORD	4.72854	4.72854
RADIOLOGICAL EXAMINATION	548.913		548.913
(vuoto)
CYCLE 4	275.742	66.9033				84.1993	124.639
BLOOD SAMPLE AND LABORATORY TESTS	128.908	4.26859					124.639
CLINICAL TRIAL PATIENT FEEDBACK QUESTIONNAIRE	10.2579	10.2579
DATA ENTRY IN THE SPONSOR SITE	10.2579	10.2579
DRUG ADMINISTRATION	0
DRUG RECEPTION AND IVRS CALL	1.70966	1.70966
EXPERIMENTAL DRUG PREPARATION	57.9244					57.9244
LABORATORY TEST INTERPRETATION AND DOCUMENTATION IN HEALTH RECORD	4.72854	4.72854
ONCOLOGICAL VISIT AND DOCUMENTATION IN HEALTH RECORD	9.9036	9.9036
ONCOLOGICAL VISIT, DISCHARGE AND DOCUMENTATION IN HEALTH RECORD	9.45709	9.45709
RECEIVING, MANAGEMENT AND SENDING EXPERIMENTAL DRUG	26.2749					26.2749
THERAPY DAY ORGANIZATION AND PATIENT COMMUNICATION	2.1343	2.1343
VITAL SIGNS EVALUATION AND DOCUMENTATION IN HEALTH RECORD	4.72854	4.72854
VITAL SIGNS MEASUREMENT AND DOCUMENTATION IN HEALTH RECORD	9.45709	9.45709
CYCLE 5	275.742	66.9033				84.1993	124.639
BLOOD SAMPLE AND LABORATORY TESTS	128.908	4.26859					124.639
CLINICAL TRIAL PATIENT FEEDBACK QUESTIONNAIRE	10.2579	10.2579
DATA ENTRY IN THE SPONSOR SITE	10.2579	10.2579
DRUG ADMINISTRATION	0
DRUG RECEPTION AND IVRS CALL	1.70966	1.70966
EXPERIMENTAL DRUG PREPARATION	57.9244					57.9244
LABORATORY TEST INTERPRETATION AND DOCUMENTATION IN HEALTH RECORD	4.72854	4.72854
ONCOLOGICAL VISIT AND DOCUMENTATION IN HEALTH RECORD	9.9036	9.9036
ONCOLOGICAL VISIT, DISCHARGE AND DOCUMENTATION IN HEALTH RECORD	9.45709	9.45709
RECEIVING, MANAGEMENT AND SENDING EXPERIMENTAL DRUG	26.2749					26.2749
THERAPY DAY ORGANIZATION AND PATIENT COMMUNICATION	2.1343	2.1343
VITAL SIGNS EVALUATION AND DOCUMENTATION IN HEALTH RECORD	4.72854	4.72854
VITAL SIGNS MEASUREMENT AND DOCUMENTATION IN HEALTH RECORD	9.45709	9.45709
CYCLE 6	275.742	66.9033				84.1993	124.639
BLOOD SAMPLE AND LABORATORY TESTS	128.908	4.26859					124.639
CLINICAL TRIAL PATIENT FEEDBACK QUESTIONNAIRE	10.2579	10.2579
DATA ENTRY IN THE SPONSOR SITE	10.2579	10.2579
DRUG ADMINISTRATION	0
DRUG RECEPTION AND IVRS CALL	1.70966	1.70966
EXPERIMENTAL DRUG PREPARATION	57.9244					57.9244
LABORATORY TEST INTERPRETATION AND DOCUMENTATION IN HEALTH RECORD	4.72854	4.72854
ONCOLOGICAL VISIT AND DOCUMENTATION IN HEALTH RECORD	9.9036	9.9036
ONCOLOGICAL VISIT, DISCHARGE AND DOCUMENTATION IN HEALTH RECORD	9.45709	9.45709
RECEIVING, MANAGEMENT AND SENDING EXPERIMENTAL DRUG	26.2749					26.2749
THERAPY DAY ORGANIZATION AND PATIENT COMMUNICATION	2.1343	2.1343
VITAL SIGNS EVALUATION AND DOCUMENTATION IN HEALTH RECORD	4.72854	4.72854
VITAL SIGNS MEASUREMENT AND DOCUMENTATION IN HEALTH RECORD	9.45709	9.45709
2st RESTAGING	574.158	25.2444	548.913
DATA ENTRY IN THE SPONSOR SITE	15.3869	15.3869
PLANNING OF DIAGNOSTIC ACTIVITY (TESTS AND MEDICAL EXAMINATIONS)	5.12897	5.12897
RADIOLOGIC TEST INTERPRETATION AND DOCUMENTAZION IN HEALTH RECORD	4.72854	4.72854
RADIOLOGICAL EXAMINATION	548.913		548.913
(vuoto)
CYCLE 7	275.742	66.9033				84.1993	124.639
BLOOD SAMPLE AND LABORATORY TESTS	128.908	4.26859					124.639
CLINICAL TRIAL PATIENT FEEDBACK QUESTIONNAIRE	10.2579	10.2579
DATA ENTRY IN THE SPONSOR SITE	10.2579	10.2579
DRUG ADMINISTRATION	0
DRUG RECEPTION AND IVRS CALL	1.70966	1.70966
EXPERIMENTAL DRUG PREPARATION	57.9244					57.9244
LABORATORY TEST INTERPRETATION AND DOCUMENTATION IN HEALTH RECORD	4.72854	4.72854
ONCOLOGICAL VISIT AND DOCUMENTATION IN HEALTH RECORD	9.9036	9.9036
ONCOLOGICAL VISIT, DISCHARGE AND DOCUMENTATION IN HEALTH RECORD	9.45709	9.45709
RECEIVING, MANAGEMENT AND SENDING EXPERIMENTAL DRUG	26.2749					26.2749
THERAPY DAY ORGANIZATION AND PATIENT COMMUNICATION	2.1343	2.1343
VITAL SIGNS EVALUATION AND DOCUMENTATION IN HEALTH RECORD	4.72854	4.72854
VITAL SIGNS MEASUREMENT AND DOCUMENTATION IN HEALTH RECORD	9.45709	9.45709
CYCLE 8	275.742	66.9033				84.1993	124.639
BLOOD SAMPLE AND LABORATORY TESTS	128.908	4.26859					124.639
CLINICAL TRIAL PATIENT FEEDBACK QUESTIONNAIRE	10.2579	10.2579
DATA ENTRY IN THE SPONSOR SITE	10.2579	10.2579
DRUG ADMINISTRATION	0
DRUG RECEPTION AND IVRS CALL	1.70966	1.70966
EXPERIMENTAL DRUG PREPARATION	57.9244					57.9244
LABORATORY TEST INTERPRETATION AND DOCUMENTATION IN HEALTH RECORD	4.72854	4.72854
ONCOLOGICAL VISIT AND DOCUMENTATION IN HEALTH RECORD	9.9036	9.9036
ONCOLOGICAL VISIT, DISCHARGE AND DOCUMENTATION IN HEALTH RECORD	9.45709	9.45709
RECEIVING, MANAGEMENT AND SENDING EXPERIMENTAL DRUG	26.2749					26.2749
THERAPY DAY ORGANIZATION AND PATIENT COMMUNICATION	2.1343	2.1343
VITAL SIGNS EVALUATION AND DOCUMENTATION IN HEALTH RECORD	4.72854	4.72854
VITAL SIGNS MEASUREMENT AND DOCUMENTATION IN HEALTH RECORD	9.45709	9.45709
CYCLE 9	275.742	66.9033				84.1993	124.639
BLOOD SAMPLE AND LABORATORY TESTS	128.908	4.26859					124.639
CLINICAL TRIAL PATIENT FEEDBACK QUESTIONNAIRE	10.2579	10.2579
DATA ENTRY IN THE SPONSOR SITE	10.2579	10.2579
DRUG ADMINISTRATION	0
DRUG RECEPTION AND IVRS CALL	1.70966	1.70966
EXPERIMENTAL DRUG PREPARATION	57.9244					57.9244
LABORATORY TEST INTERPRETATION AND DOCUMENTATION IN HEALTH RECORD	4.72854	4.72854
ONCOLOGICAL VISIT AND DOCUMENTATION IN HEALTH RECORD	9.9036	9.9036
ONCOLOGICAL VISIT, DISCHARGE AND DOCUMENTATION IN HEALTH RECORD	9.45709	9.45709
RECEIVING, MANAGEMENT AND SENDING EXPERIMENTAL DRUG	26.2749					26.2749
THERAPY DAY ORGANIZATION AND PATIENT COMMUNICATION	2.1343	2.1343
VITAL SIGNS EVALUATION AND DOCUMENTATION IN HEALTH RECORD	4.72854	4.72854
VITAL SIGNS MEASUREMENT AND DOCUMENTATION IN HEALTH RECORD	9.45709	9.45709
3st RESTAGING	574.158	25.2444	548.913
DATA ENTRY IN THE SPONSOR SITE	15.3869	15.3869
PLANNING OF DIAGNOSTIC ACTIVITY (TESTS AND MEDICAL EXAMINATIONS)	5.12897	5.12897
RADIOLOGIC TEST INTERPRETATION AND DOCUMENTAZION IN HEALTH RECORD	4.72854	4.72854
RADIOLOGICAL EXAMINATION	548.913		548.913
(vuoto)
CYCLE 10	275.742	66.9033				84.1993	124.639
BLOOD SAMPLE AND LABORATORY TESTS	128.908	4.26859					124.639
CLINICAL TRIAL PATIENT FEEDBACK QUESTIONNAIRE	10.2579	10.2579
DATA ENTRY IN THE SPONSOR SITE	10.2579	10.2579
DRUG ADMINISTRATION	0
DRUG RECEPTION AND IVRS CALL	1.70966	1.70966
EXPERIMENTAL DRUG PREPARATION	57.9244					57.9244
LABORATORY TEST INTERPRETATION AND DOCUMENTATION IN HEALTH RECORD	4.72854	4.72854
ONCOLOGICAL VISIT AND DOCUMENTATION IN HEALTH RECORD	9.9036	9.9036
ONCOLOGICAL VISIT, DISCHARGE AND DOCUMENTATION IN HEALTH RECORD	9.45709	9.45709
RECEIVING, MANAGEMENT AND SENDING EXPERIMENTAL DRUG	26.2749					26.2749
THERAPY DAY ORGANIZATION AND PATIENT COMMUNICATION	2.1343	2.1343
VITAL SIGNS EVALUATION AND DOCUMENTATION IN HEALTH RECORD	4.72854	4.72854
VITAL SIGNS MEASUREMENT AND DOCUMENTATION IN HEALTH RECORD	9.45709	9.45709
CYCLE 11	275.742	66.9033				84.1993	124.639
BLOOD SAMPLE AND LABORATORY TESTS	128.908	4.26859					124.639
CLINICAL TRIAL PATIENT FEEDBACK QUESTIONNAIRE	10.2579	10.2579
DATA ENTRY IN THE SPONSOR SITE	10.2579	10.2579
DRUG ADMINISTRATION	0
DRUG RECEPTION AND IVRS CALL	1.70966	1.70966
EXPERIMENTAL DRUG PREPARATION	57.9244					57.9244
LABORATORY TEST INTERPRETATION AND DOCUMENTATION IN HEALTH RECORD	4.72854	4.72854
ONCOLOGICAL VISIT AND DOCUMENTATION IN HEALTH RECORD	9.9036	9.9036
ONCOLOGICAL VISIT, DISCHARGE AND DOCUMENTATION IN HEALTH RECORD	9.45709	9.45709
RECEIVING, MANAGEMENT AND SENDING EXPERIMENTAL DRUG	26.2749					26.2749
THERAPY DAY ORGANIZATION AND PATIENT COMMUNICATION	2.1343	2.1343
VITAL SIGNS EVALUATION AND DOCUMENTATION IN HEALTH RECORD	4.72854	4.72854
VITAL SIGNS MEASUREMENT AND DOCUMENTATION IN HEALTH RECORD	9.45709	9.45709
CYCLE 12	275.742	66.9033				84.1993	124.639
BLOOD SAMPLE AND LABORATORY TESTS	128.908	4.26859					124.639
CLINICAL TRIAL PATIENT FEEDBACK QUESTIONNAIRE	10.2579	10.2579
DATA ENTRY IN THE SPONSOR SITE	10.2579	10.2579
DRUG ADMINISTRATION	0
DRUG RECEPTION AND IVRS CALL	1.70966	1.70966
EXPERIMENTAL DRUG PREPARATION	57.9244					57.9244
LABORATORY TEST INTERPRETATION AND DOCUMENTATION IN HEALTH RECORD	4.72854	4.72854
ONCOLOGICAL VISIT AND DOCUMENTATION IN HEALTH RECORD	9.9036	9.9036
ONCOLOGICAL VISIT, DISCHARGE AND DOCUMENTATION IN HEALTH RECORD	9.45709	9.45709
RECEIVING, MANAGEMENT AND SENDING EXPERIMENTAL DRUG	26.2749					26.2749
THERAPY DAY ORGANIZATION AND PATIENT COMMUNICATION	2.1343	2.1343
VITAL SIGNS EVALUATION AND DOCUMENTATION IN HEALTH RECORD	4.72854	4.72854
VITAL SIGNS MEASUREMENT AND DOCUMENTATION IN HEALTH RECORD	9.45709	9.45709
4st RESTAGING	574.158	25.2444	548.913
DATA ENTRY IN THE SPONSOR SITE	15.3869	15.3869
PLANNING OF DIAGNOSTIC ACTIVITY (TESTS AND MEDICAL EXAMINATIONS)	5.12897	5.12897
RADIOLOGIC TEST INTERPRETATION AND DOCUMENTAZION IN HEALTH RECORD	4.72854	4.72854
RADIOLOGICAL EXAMINATION	548.913		548.913
(vuoto)
1st TRIAL MONITORING	149.103	149.103
OVERSEEING THE PROGRESS OF THE CLINICAL TRIAL	149.103	149.103
EXIT CANCER VISIT	193.252	68.6129					124.639
BLOOD SAMPLE AND LABORATORY TESTS	128.908	4.26859					124.639
CLINICAL TRIAL PATIENT FEEDBACK QUESTIONNAIRE	10.2579	10.2579
DATA ENTRY IN THE SPONSOR SITE	10.2579	10.2579
IVRS CALL FOR EXIT PATIENT	3.41931	3.41931
LABORATORY TEST INTERPRETATION AND DOCUMENTATION IN HEALTH RECORD	4.72854	4.72854
ONCOLOGICAL VISIT AND DOCUMENTATION IN HEALTH RECORD	9.9036	9.9036
ONCOLOGICAL VISIT, DISCHARGE AND DOCUMENTATION IN HEALTH RECORD	9.45709	9.45709
PLANNING OF DIAGNOSTIC ACTIVITY (TESTS AND MEDICAL EXAMINATIONS)	2.1343	2.1343
VITAL SIGNS EVALUATION AND DOCUMENTATION IN HEALTH RECORD	4.72854	4.72854
VITAL SIGNS MEASUREMENT AND DOCUMENTATION IN HEALTH RECORD	9.45709	9.45709
35-DAY FOLLOW-UP	189.833	65.1936					124.639
BLOOD SAMPLE AND LABORATORY TESTS	128.908	4.26859					124.639
CLINICAL TRIAL PATIENT FEEDBACK QUESTIONNAIRE	10.2579	10.2579
DATA ENTRY IN THE SPONSOR SITE	10.2579	10.2579
LABORATORY TEST INTERPRETATION AND DOCUMENTATION IN HEALTH RECORD	4.72854	4.72854
ONCOLOGICAL VISIT AND DOCUMENTATION IN HEALTH RECORD	9.9036	9.9036
ONCOLOGICAL VISIT, DISCHARGE AND DOCUMENTATION IN HEALTH RECORD	9.45709	9.45709
PLANNING OF DIAGNOSTIC ACTIVITY (TESTS AND MEDICAL EXAMINATIONS)	2.1343	2.1343
VITAL SIGNS EVALUATION AND DOCUMENTATION IN HEALTH RECORD	4.72854	4.72854
VITAL SIGNS MEASUREMENT AND DOCUMENTATION IN HEALTH RECORD	9.45709	9.45709
90-DAY FOLLOW-UP	189.833	65.1936					124.639
BLOOD SAMPLE AND LABORATORY TESTS	128.908	4.26859					124.639
CLINICAL TRIAL PATIENT FEEDBACK QUESTIONNAIRE	10.2579	10.2579
DATA ENTRY IN THE SPONSOR SITE	10.2579	10.2579
LABORATORY TEST INTERPRETATION AND DOCUMENTATION IN HEALTH RECORD	4.72854	4.72854
ONCOLOGICAL VISIT AND DOCUMENTATION IN HEALTH RECORD	9.9036	9.9036
ONCOLOGICAL VISIT, DISCHARGE AND DOCUMENTATION IN HEALTH RECORD	9.45709	9.45709
PLANNING OF DIAGNOSTIC ACTIVITY (TESTS AND MEDICAL EXAMINATIONS)	2.1343	2.1343
VITAL SIGNS EVALUATION AND DOCUMENTATION IN HEALTH RECORD	4.72854	4.72854
VITAL SIGNS MEASUREMENT AND DOCUMENTATION IN HEALTH RECORD	9.45709	9.45709
1st SURVIVAL FOLLOW-UP	56.1965	56.1965
CLINICAL TRIAL PATIENT FEEDBACK QUESTIONNAIRE	10.2579	10.2579
DATA ENTRY IN THE SPONSOR SITE	10.2579	10.2579
ONCOLOGICAL VISIT AND DOCUMENTATION IN HEALTH RECORD	9.9036	9.9036
ONCOLOGICAL VISIT, DISCHARGE AND DOCUMENTATION IN HEALTH RECORD	9.45709	9.45709
PLANNING OF DIAGNOSTIC ACTIVITY (TESTS AND MEDICAL EXAMINATIONS)	2.1343	2.1343
VITAL SIGNS EVALUATION AND DOCUMENTATION IN HEALTH RECORD	4.72854	4.72854
VITAL SIGNS MEASUREMENT AND DOCUMENTATION IN HEALTH RECORD	9.45709	9.45709
2st SURVIVAL FOLLOW-UP	56.1965	56.1965
CLINICAL TRIAL PATIENT FEEDBACK QUESTIONNAIRE	10.2579	10.2579
DATA ENTRY IN THE SPONSOR SITE	10.2579	10.2579
ONCOLOGICAL VISIT AND DOCUMENTATION IN HEALTH RECORD	9.9036	9.9036
ONCOLOGICAL VISIT, DISCHARGE AND DOCUMENTATION IN HEALTH RECORD	9.45709	9.45709
PLANNING OF DIAGNOSTIC ACTIVITY (TESTS AND MEDICAL EXAMINATIONS)	2.1343	2.1343
VITAL SIGNS EVALUATION AND DOCUMENTATION IN HEALTH RECORD	4.72854	4.72854
VITAL SIGNS MEASUREMENT AND DOCUMENTATION IN HEALTH RECORD	9.45709	9.45709
ADMINISTRATIVE ACTIVITY	2.12963	2.12963
ADMINISTRATIVE ACTIVITY
INVOICING FOR TRIAL PAYMENTS	2.12963	2.12963
Totale complessivo	8769.69	1993.09	3032.73	0		1099.91	2316.45	115.718	211.796
